# Supplementary material for: SSCMDA: spy and super cluster strategy for MiRNA-disease association prediction
Source: Oncotarget. 2017 Dec 1;9(2):1826–42. doi: 10.18632/oncotarget.22812 (PMC5788602; doi:10.18632/oncotarget.22812)
Supplement: Supplementary file 2 [file oncotarget-09-1826-s002.xlsx]

## Sheet: Sheet1
Tourette Syndrome	hsa-mir-449b	0.674108
Carcinoma, Endometrioid	hsa-mir-106b	0.449144
Carcinoma, Endometrioid	hsa-mir-31	0.38638
Carcinoma, Endometrioid	hsa-mir-654	0.378743
Carcinoma, Endometrioid	hsa-mir-141	0.356582
Stomach Diseases	hsa-mir-204	0.339353
Carcinoma, Endometrioid	hsa-mir-30d	0.325544
Colonic Neoplasms	hsa-mir-191	0.325119
Colonic Neoplasms	hsa-mir-221	0.321139
Carcinoma, Neuroendocrine	hsa-let-7b	0.319675
Stomach Diseases	hsa-mir-139	0.314836
Stomach Diseases	hsa-mir-20a	0.313233
Glioblastoma	hsa-mir-1972	0.310351
Glioblastoma	hsa-mir-140	0.306714
Carcinoma, Endometrioid	hsa-mir-222	0.305783
Colonic Neoplasms	hsa-mir-518a	0.304395
Carcinoma, Endometrioid	hsa-mir-93	0.287031
Carcinoma, Endometrioid	hsa-mir-429	0.28657
Carcinoma, Oral	hsa-mir-1247	0.280713
Stomach Diseases	hsa-mir-29a	0.279468
Glioblastoma	hsa-mir-449b	0.27901
Carcinoma, Oral	hsa-mir-150	0.277166
Carcinoma, Endometrioid	hsa-mir-132	0.276782
Carcinoma, Neuroendocrine	hsa-mir-99b	0.275823
Erythropoiesis	hsa-mir-200a	0.27567
Carcinoma, Endometrioid	hsa-mir-376b	0.266878
Carcinoma, Endometrioid	hsa-mir-151	0.262824
Colonic Neoplasms	hsa-let-7e	0.260697
Colon Neoplasms	hsa-mir-126	0.260636
Carcinoma, Neuroendocrine	hsa-mir-498	0.26005
Carcinoma, Neuroendocrine	hsa-mir-106a	0.256492
Colonic Neoplasms	hsa-mir-106b	0.256204
Colonic Neoplasms	hsa-let-7c	0.253887
Carcinoma, Endometrioid	hsa-mir-663a	0.252361
Colonic Neoplasms	hsa-mir-139	0.251558
Carcinoma, Endometrioid	hsa-mir-1	0.249593
Carcinoma, Small Cell	hsa-mir-152	0.249158
Carcinoma, Oral	hsa-mir-148b	0.248877
Colonic Neoplasms	hsa-mir-183	0.24508
Colonic Neoplasms	hsa-mir-2355	0.24256
Stomach Diseases	hsa-mir-1972	0.240693
Carcinoma, Endometrioid	hsa-mir-941	0.240624
Colonic Neoplasms	hsa-let-7d	0.240187
Carcinoma, Neuroendocrine	hsa-mir-200c	0.239728
Carcinoma, Oral	hsa-mir-1972	0.237306
Erythropoiesis	hsa-mir-99b	0.236218
Colon Neoplasms	hsa-mir-675	0.234827
Brain Neoplasms	hsa-mir-191	0.234529
Carcinoma, Neuroendocrine	hsa-let-7g	0.234073
Carcinoma, Oral	hsa-mir-191	0.233965
Multiple Endocrine Neoplasia Type 1	hsa-mir-146a	0.23383
Lung Diseases, Interstitial	hsa-mir-202	0.232379
HCV	hsa-mir-200a	0.230487
Colonic Neoplasms	hsa-mir-204	0.229983
Colonic Neoplasms	hsa-mir-498	0.229749
HCV	hsa-mir-195	0.227072
Carcinoma, Endometrioid	hsa-mir-27a	0.227071
Erythropoiesis	hsa-mir-21	0.225605
Carcinoma, Neuroendocrine	hsa-mir-183	0.224342
Carcinoma, Endometrioid	hsa-mir-1254	0.224087
Lung Diseases, Interstitial	hsa-mir-15a	0.223016
Carcinoma, Endometrioid	hsa-mir-23b	0.222469
Osteosarcoma	hsa-mir-20a	0.222027
Colonic Neoplasms	hsa-mir-29a	0.220723
Heart Diseases	hsa-mir-4792	0.219818
Acute Lung Injury	hsa-mir-1247	0.219446
Carcinoma, Oral	hsa-mir-152	0.219152
Lung Diseases, Interstitial	hsa-mir-194	0.218812
Carcinoma, Endometrioid	hsa-mir-590	0.218295
Carcinoma, Neuroendocrine	hsa-mir-106b	0.217306
Carcinoma, Endometrioid	hsa-mir-600	0.216779
Colonic Neoplasms	hsa-mir-150	0.216544
Colonic Neoplasms	hsa-let-7g	0.216291
Carcinoma, Neuroendocrine	hsa-mir-17	0.213673
Stomach Diseases	hsa-mir-222	0.213106
Nasopharyngeal Neoplasms	hsa-mir-1302	0.212839
Stomach Diseases	hsa-mir-200c	0.212384
Medulloblastoma	hsa-mir-106a	0.210417
Colon Neoplasms	hsa-mir-15b	0.209952
Medulloblastoma	hsa-mir-17	0.209797
Carcinoma, Endometrioid	hsa-mir-1827	0.209375
Brain Neoplasms	hsa-mir-139	0.208733
Tuberculosis, Pulmonary	hsa-mir-518a	0.208363
Carcinoma, Endometrioid	hsa-mir-552	0.208054
Osteosarcoma	hsa-mir-885	0.206286
Carcinoma, Small Cell	hsa-mir-182	0.206
Carcinoma, Endometrioid	hsa-mir-339	0.20446
Carcinoma, Small Cell	hsa-mir-1302	0.20409
Colon Neoplasms	hsa-mir-125a	0.203007
Tuberculosis, Pulmonary	hsa-mir-221	0.201595
Adrenocortical Adenoma	hsa-mir-16	0.201518
Glioblastoma	hsa-mir-144	0.200994
Brain Neoplasms	hsa-mir-99a	0.20087
Colon Neoplasms	hsa-mir-182	0.200493
Carcinoma, Oral	hsa-mir-205	0.200478
Medulloblastoma	hsa-mir-449b	0.200453
Pain	hsa-mir-140	0.200286
Carcinoma, Small Cell	hsa-mir-140	0.200229
Carcinoma, Oral	hsa-mir-518a	0.199677
Colon Neoplasms	hsa-mir-20a	0.198305
Osteosarcoma	hsa-mir-200c	0.19781
Brain Neoplasms	hsa-mir-145	0.197163
Stomach Diseases	hsa-mir-95	0.196517
Prostate Neoplasms	hsa-mir-20a	0.196358
Prostate Neoplasms	hsa-mir-99b	0.196174
Carcinoma, Neuroendocrine	hsa-mir-1972	0.196001
Mastocytosis, Systemic	hsa-mir-1302	0.195888
Precursor B-Cell Lymphoblastic Leukemia-Lymphoma	hsa-mir-205	0.195622
Leukemia, Myeloid	hsa-mir-15a	0.194922
HCV	hsa-mir-10a	0.194744
Stomach Diseases	hsa-mir-99b	0.193964
Stomach Diseases	hsa-mir-9	0.191328
Carcinoma, Endometrioid	hsa-mir-18b	0.190923
Pain	hsa-mir-1972	0.190003
HCV	hsa-mir-15b	0.189948
Tuberculosis, Pulmonary	hsa-mir-1302	0.189681
Tuberculosis, Pulmonary	hsa-mir-193b	0.189423
Lupus Vulgaris	hsa-mir-1247	0.188474
Colonic Neoplasms	hsa-mir-222	0.188174
Lung Diseases, Interstitial	hsa-mir-150	0.185682
Burns	hsa-mir-20a	0.185177
Stomach Diseases	hsa-let-7c	0.185001
Nasopharyngeal Neoplasms	hsa-mir-221	0.184862
Carcinoma, Oral	hsa-mir-127	0.184522
Osteosarcoma	hsa-mir-15b	0.184078
Osteosarcoma	hsa-mir-141	0.183334
Colon Neoplasms	hsa-mir-146b	0.183161
Carcinoma, Endometrioid	hsa-mir-493	0.182571
Tuberculosis, Pulmonary	hsa-mir-15a	0.182522
Colon Neoplasms	hsa-mir-145	0.182446
Carcinoma, Neuroendocrine	hsa-mir-449b	0.182302
Carcinoma, Oral	hsa-mir-21	0.181869
Adrenocortical Adenoma	hsa-mir-99b	0.181799
Carcinoma, Small Cell	hsa-mir-145	0.181661
Erythropoiesis	hsa-mir-23a	0.181619
Colonic Neoplasms	hsa-mir-942	0.181334
Colon Neoplasms	hsa-mir-1302	0.1813
Colonic Neoplasms	hsa-mir-202	0.181297
Brain Neoplasms	hsa-mir-23b	0.180494
Colonic Neoplasms	hsa-mir-30b	0.18038
Stomach Diseases	hsa-mir-449b	0.180239
Carcinoma, Endometrioid	hsa-mir-376c	0.179974
Carcinoma, Oral	hsa-mir-182	0.179071
Carcinoma, Oral	hsa-mir-221	0.178272
Carcinoma, Oral	hsa-mir-218	0.17804
Colonic Neoplasms	hsa-mir-100	0.177657
HCV	hsa-mir-133b	0.177311
Brain Neoplasms	hsa-mir-326	0.177065
Urinary Bladder Neoplasms	hsa-mir-200a	0.176544
Erythropoiesis	hsa-mir-18a	0.176217
Testicular Neoplasms	hsa-mir-29b	0.17612
Prostate Neoplasms	hsa-mir-146a	0.175417
Gastritis, Atrophic	hsa-mir-221	0.174783
Colon Neoplasms	hsa-mir-195	0.174429
Gastritis, Atrophic	hsa-mir-99b	0.174307
Glioblastoma	hsa-mir-1323	0.174248
Tuberculosis, Pulmonary	hsa-mir-29c	0.174143
Erythropoiesis	hsa-mir-422a	0.173994
Gastritis, Atrophic	hsa-mir-146a	0.173985
Carcinoma, Neuroendocrine	hsa-mir-198	0.173734
Erythropoiesis	hsa-mir-1247	0.173688
Stomach Diseases	hsa-mir-23b	0.173567
Glioblastoma	hsa-mir-132	0.173391
Carcinoma, Neuroendocrine	hsa-mir-205	0.173378
Medulloblastoma	hsa-mir-30b	0.173372
Colon Neoplasms	hsa-mir-200c	0.172214
Gastritis, Atrophic	hsa-mir-143	0.172163
Lung Diseases, Interstitial	hsa-let-7d	0.171979
Burns	hsa-mir-152	0.171894
Stomach Diseases	hsa-mir-150	0.170971
Adrenocortical Adenoma	hsa-mir-221	0.170724
Colon Neoplasms	hsa-mir-181c	0.170444
Erythropoiesis	hsa-mir-1915	0.170327
Colon Neoplasms	hsa-mir-1915	0.170163
Gastritis, Atrophic	hsa-mir-483	0.169802
Carcinoma, Neuroendocrine	hsa-mir-195	0.169673
Gastritis, Atrophic	hsa-let-7b	0.169524
Nasopharyngeal Neoplasms	hsa-mir-194	0.169436
Leprosy	hsa-mir-146a	0.168933
Erythropoiesis	hsa-mir-148b	0.168835
Carcinoma, Endometrioid	hsa-mir-34b	0.168417
Erythropoiesis	hsa-mir-410	0.16817
Encephalomyelitis, Autoimmune, Experimental	hsa-mir-141	0.168031
Nasopharyngeal Neoplasms	hsa-mir-30a	0.167891
Colonic Neoplasms	hsa-let-7f	0.16733
Stomach Diseases	hsa-mir-483	0.166769
Glioblastoma	hsa-mir-200c	0.16616
Gastritis, Atrophic	hsa-let-7g	0.165967
Stomach Diseases	hsa-mir-27b	0.165651
Pain	hsa-mir-204	0.165642
Carcinoma, Endometrioid	hsa-mir-192	0.165327
Carcinoma, Oral	hsa-mir-193b	0.165289
Tuberculosis, Pulmonary	hsa-mir-126	0.164851
HCV	hsa-mir-20a	0.164675
Multiple Sclerosis	hsa-mir-26a	0.16455
Osteosarcoma	hsa-mir-655	0.164171
Colon Neoplasms	hsa-mir-1323	0.16411
HCV	hsa-mir-449b	0.164073
Carcinoma, Endometrioid	hsa-mir-301a	0.163861
Carcinoma, Neuroendocrine	hsa-mir-30b	0.163691
Carcinoma, Small Cell	hsa-mir-215	0.163544
HCV	hsa-mir-182	0.162964
Adrenocortical Adenoma	hsa-mir-195	0.161998
Colon Neoplasms	hsa-mir-31	0.161908
Colon Neoplasms	hsa-mir-326	0.161881
Prostate Neoplasms	hsa-mir-1972	0.161507
Carcinoma, Neuroendocrine	hsa-mir-9	0.161439
HCV	hsa-mir-218	0.161339
Brain Neoplasms	hsa-mir-422a	0.160349
Carcinoma, Neuroendocrine	hsa-mir-193b	0.160185
Carcinoma, Endometrioid	hsa-mir-193b	0.160175
Carcinoma, Neuroendocrine	hsa-mir-218	0.16005
Tuberculosis, Pulmonary	hsa-mir-29b	0.159847
Pain	hsa-let-7a	0.159807
Colonic Neoplasms	hsa-mir-127	0.159672
Burns	hsa-mir-141	0.159593
Carcinoma, Neuroendocrine	hsa-mir-422a	0.159506
Acute Lung Injury	hsa-mir-345	0.159228
Giant Cell Tumors	hsa-mir-1915	0.158578
Tuberculosis, Pulmonary	hsa-let-7c	0.158073
Gastritis, Atrophic	hsa-mir-20a	0.158045
Medulloblastoma	hsa-mir-221	0.157178
Precursor B-Cell Lymphoblastic Leukemia-Lymphoma	hsa-mir-146a	0.157124
Stomach Diseases	hsa-let-7g	0.157105
Erythropoiesis	hsa-let-7g	0.156847
Lymphoma, Large-Cell, Anaplastic	hsa-mir-146a	0.156653
Stomach Diseases	hsa-let-7b	0.156082
Lung Diseases, Interstitial	hsa-mir-139	0.155342
Carcinoma, Oral	hsa-mir-215	0.154965
Carcinoma, Oral	hsa-mir-17	0.154958
Pain	hsa-mir-518a	0.15456
Osteosarcoma	hsa-mir-106b	0.15447
Colonic Neoplasms	hsa-mir-299	0.153269
Carcinoma, Endometrioid	hsa-mir-1323	0.153203
Carcinoma, Neuroendocrine	hsa-mir-191	0.152794
Erythropoiesis	hsa-mir-301b	0.152688
Carcinoma, Endometrioid	hsa-mir-96	0.152489
Lupus Vulgaris	hsa-mir-221	0.152031
Stomach Diseases	hsa-mir-326	0.151959
Glioblastoma	hsa-mir-223	0.151948
Carcinoma, Neuroendocrine	hsa-mir-223	0.151865
Erythropoiesis	hsa-mir-15a	0.151793
Lymphoma, Non-Hodgkin	hsa-mir-146a	0.151674
Colon Neoplasms	hsa-mir-17	0.151632
Tuberculosis, Pulmonary	hsa-mir-145	0.150985
Burns	hsa-mir-17	0.150926
Erythropoiesis	hsa-mir-193b	0.150707
Prostate Neoplasms	hsa-mir-125a	0.150203
Brain Neoplasms	hsa-mir-95	0.149594
Adenoma	hsa-mir-140	0.149215
Medulloblastoma	hsa-mir-1915	0.149182
Brain Neoplasms	hsa-mir-30d	0.148976
Leprosy	hsa-mir-10b	0.148594
Precursor B-Cell Lymphoblastic Leukemia-Lymphoma	hsa-mir-449b	0.148356
Carcinoma, Oral	hsa-mir-18b	0.148088
Urinary Bladder Neoplasms	hsa-mir-148b	0.147927
Prostate Neoplasms	hsa-mir-34b	0.147831
Precursor B-Cell Lymphoblastic Leukemia-Lymphoma	hsa-mir-1972	0.147785
Prostate Neoplasms	hsa-mir-498	0.147693
Carcinoma, Neuroendocrine	hsa-mir-93	0.14755
Adrenocortical Adenoma	hsa-mir-182	0.147168
Carcinoma, Oral	hsa-mir-30a	0.147133
Carcinoma, Oral	hsa-mir-139	0.146991
Osteosarcoma	hsa-mir-18a	0.146941
Colonic Neoplasms	hsa-mir-30a	0.146694
Testicular Neoplasms	hsa-mir-200c	0.146631
HCV	hsa-mir-140	0.146553
Carcinoma, Oral	hsa-mir-15b	0.146398
Carcinoma, Small Cell	hsa-mir-675	0.146253
Leprosy	hsa-mir-143	0.145769
Stomach Diseases	hsa-mir-1	0.145555
Lung Diseases, Interstitial	hsa-mir-99a	0.145515
Carcinoma, Oral	hsa-mir-99a	0.145469
Acute Lung Injury	hsa-mir-15b	0.145362
Retinal Neovascularization	hsa-mir-1302	0.14486
Carcinoma, Oral	hsa-mir-106b	0.144608
Encephalomyelitis, Autoimmune, Experimental	hsa-mir-143	0.144563
Lymphoma, Primary Effusion	hsa-mir-146a	0.144458
Urinary Bladder Neoplasms	hsa-mir-200b	0.144284
Encephalomyelitis, Autoimmune, Experimental	hsa-mir-20b	0.143796
Tuberculosis, Pulmonary	hsa-mir-198	0.143283
Carcinoma, Oral	hsa-mir-1323	0.142683
Nasal Polyps	hsa-mir-16	0.142674
Retinal Neovascularization	hsa-mir-16	0.142498
Encephalomyelitis, Autoimmune, Experimental	hsa-mir-200c	0.142415
Testicular Neoplasms	hsa-mir-221	0.141499
Carcinoma, Endometrioid	hsa-mir-33a	0.141473
Erythropoiesis	hsa-mir-15b	0.140726
Carcinoma, Neuroendocrine	hsa-mir-335	0.140492
Carcinoma, Endometrioid	hsa-mir-4792	0.14044
Glioblastoma	hsa-mir-146b	0.140362
Gastritis, Atrophic	hsa-mir-141	0.139975
Carcinoma, Endometrioid	hsa-mir-583	0.139969
Prostate Neoplasms	hsa-mir-148b	0.139936
Retinal Neovascularization	hsa-mir-590	0.139909
Pain	hsa-mir-10a	0.139742
Lung Diseases, Interstitial	hsa-mir-326	0.139616
HIV-1	hsa-mir-150	0.139612
Carcinoma, Neuroendocrine	hsa-mir-2355	0.139602
Encephalomyelitis, Autoimmune, Experimental	hsa-mir-10b	0.139308
Tuberculosis, Pulmonary	hsa-mir-498	0.139229
Medulloblastoma	hsa-mir-326	0.13883
Giant Cell Tumors	hsa-mir-139	0.138826
Testicular Neoplasms	hsa-mir-17	0.138509
Gastritis, Atrophic	hsa-mir-498	0.138463
Erythropoiesis	hsa-mir-215	0.137933
Glioblastoma	hsa-mir-31	0.137826
Gastritis, Atrophic	hsa-mir-16	0.137784
Carcinoma, Oral	hsa-mir-198	0.137603
HCV	hsa-mir-10b	0.137575
Urinary Bladder Neoplasms	hsa-mir-18a	0.137161
Testicular Neoplasms	hsa-mir-483	0.137136
Carcinoma, Endometrioid	hsa-mir-1297	0.13704
Burns	hsa-mir-200c	0.136925
Tuberculosis, Pulmonary	hsa-mir-30b	0.136789
Tuberculosis, Pulmonary	hsa-mir-99b	0.136766
Giant Cell Tumors	hsa-mir-518a	0.136717
Encephalomyelitis, Autoimmune, Experimental	hsa-mir-15a	0.136427
Colon Neoplasms	hsa-mir-9	0.136419
Tuberculosis, Pulmonary	hsa-mir-483	0.136217
Stomach Diseases	hsa-mir-30d	0.135912
Acute Lung Injury	hsa-let-7a	0.135912
Erythropoiesis	hsa-mir-518a	0.135822
Myeloproliferative Disorders	hsa-mir-152	0.135813
Mastocytosis, Systemic	hsa-mir-663a	0.135783
Brain Neoplasms	hsa-mir-92	0.135571
Carcinoma, Neuroendocrine	hsa-mir-222	0.1352
Medulloblastoma	hsa-mir-145	0.135147
Glioblastoma	hsa-mir-146a	0.135139
Acute Lung Injury	hsa-mir-1972	0.134888
Urinary Bladder Neoplasms	hsa-mir-21	0.134641
Carcinoma, Neuroendocrine	hsa-mir-301b	0.134414
Carcinoma, Neuroendocrine	hsa-mir-140	0.134306
Leukemia, Myeloid	hsa-mir-518a	0.134166
Carcinoma, Neuroendocrine	hsa-mir-148b	0.13347
Giant Cell Tumors	hsa-mir-126	0.132887
Urinary Bladder Neoplasms	hsa-mir-34b	0.132879
Carcinoma, Oral	hsa-mir-223	0.132694
Urinary Bladder Neoplasms	hsa-let-7c	0.132643
Biliary Atresia	hsa-let-7f	0.132122
Prostate Neoplasms	hsa-mir-140	0.132108
Stomach Diseases	hsa-mir-503	0.131886
Giant Cell Tumors	hsa-mir-18a	0.131613
Carcinoma, Neuroendocrine	hsa-mir-22	0.131389
Urinary Bladder Neoplasms	hsa-mir-29b	0.131217
Glioblastoma	hsa-mir-548b	0.131216
Brain Neoplasms	hsa-mir-885	0.130994
Tuberculosis, Pulmonary	hsa-let-7d	0.130762
Prostate Neoplasms	hsa-let-7g	0.13076
Pain	hsa-mir-126	0.130254
Carcinoma, Neuroendocrine	hsa-mir-18a	0.130163
HCV	hsa-mir-181c	0.129894
Nasopharyngeal Neoplasms	hsa-mir-1323	0.12987
Carcinoma, Neuroendocrine	hsa-mir-30a	0.129641
Precursor B-Cell Lymphoblastic Leukemia-Lymphoma	hsa-mir-15a	0.129604
Pain	hsa-mir-21	0.129098
Adrenocortical Adenoma	hsa-mir-675	0.129023
Colonic Neoplasms	hsa-mir-941	0.129018
Colon Neoplasms	hsa-mir-1	0.128996
Brain Neoplasms	hsa-mir-371a	0.128849
Pain	hsa-mir-92a	0.128799
Carcinoma, Oral	hsa-mir-18a	0.128561
Adrenocortical Adenoma	hsa-mir-145	0.128539
Gastritis, Atrophic	hsa-let-7a	0.128446
Gastritis, Atrophic	hsa-let-7c	0.128203
Tuberculosis, Pulmonary	hsa-mir-203	0.128065
Carcinoma, Neuroendocrine	hsa-mir-1	0.127968
Carcinoma, Oral	hsa-mir-29a	0.127895
Lung Diseases, Interstitial	hsa-mir-520a	0.127891
Giant Cell Tumors	hsa-mir-29a	0.127811
Tuberculosis, Pulmonary	hsa-mir-183	0.12769
Lupus Nephritis	hsa-mir-583	0.127619
Glioblastoma	hsa-mir-518a	0.127613
Osteosarcoma	hsa-mir-150	0.127527
Medulloblastoma	hsa-mir-126	0.127368
Erythropoiesis	hsa-mir-194	0.127368
Tuberculosis, Pulmonary	hsa-let-7b	0.127354
Carcinoma, Endometrioid	hsa-mir-1207	0.127304
Atherosclerosis	hsa-mir-21	0.127265
Glioblastoma	hsa-mir-675	0.12723
Prostate Neoplasms	hsa-mir-518a	0.127158
Heart Diseases	hsa-mir-205	0.126489
Carcinoma	hsa-mir-345	0.12641
Brain Neoplasms	hsa-mir-103a	0.125967
Carcinoma, Oral	hsa-mir-1	0.125905
Tourette Syndrome	hsa-mir-150	0.125851
Erythropoiesis	hsa-mir-498	0.125613
Endothelium, Vascular	hsa-mir-146a	0.125455
Erythropoiesis	hsa-mir-183	0.125364
Giant Cell Tumors	hsa-mir-200c	0.12521
Tuberculosis, Pulmonary	hsa-mir-18a	0.125193
Erythropoiesis	hsa-mir-132	0.125103
Atrophy	hsa-mir-583	0.124956
Colon Neoplasms	hsa-mir-181	0.124881
Testicular Neoplasms	hsa-let-7b	0.124701
Burns	hsa-mir-10b	0.124695
Leukemia, Myeloid	hsa-mir-1302	0.124603
Lymphoma, Non-Hodgkin	hsa-mir-152	0.124513
Gastritis, Atrophic	hsa-mir-345	0.124488
Carcinoma, Small Cell	hsa-mir-1915	0.124474
Carcinoma	hsa-mir-16	0.124383
Colon Neoplasms	hsa-mir-99a	0.124254
Erythropoiesis	hsa-mir-137	0.124168
Prostate Neoplasms	hsa-mir-106a	0.124051
Erythropoiesis	hsa-let-7c	0.123992
Mastocytosis, Systemic	hsa-mir-675	0.123926
Erythropoiesis	hsa-mir-20b	0.123854
Tuberculosis, Pulmonary	hsa-mir-202	0.123046
Urinary Bladder Neoplasms	hsa-let-7a	0.122837
Colonic Neoplasms	hsa-mir-30d	0.122823
Carcinoma, Neuroendocrine	hsa-mir-10a	0.122754
Precursor B-Cell Lymphoblastic Leukemia-Lymphoma	hsa-mir-148b	0.122692
Lymphoma, Non-Hodgkin	hsa-mir-148b	0.122586
Stomach Diseases	hsa-mir-424	0.122334
Glioblastoma	hsa-mir-150	0.122259
Adrenocortical Adenoma	hsa-mir-215	0.122214
Carcinoma, Neuroendocrine	hsa-mir-410	0.12154
Carcinoma, Neuroendocrine	hsa-mir-30e	0.121516
Colon Neoplasms	hsa-mir-219	0.121257
Carcinoma, Endometrioid	hsa-mir-632	0.121118
Carcinoma, Endometrioid	hsa-mir-513a	0.120978
Carcinoma, Oral	hsa-mir-27b	0.120951
Leukemia, Myeloid	hsa-mir-181c	0.120705
Carcinoma, Oral	hsa-mir-202	0.120695
Testicular Neoplasms	hsa-let-7g	0.120405
Testicular Neoplasms	hsa-mir-141	0.12035
Carcinoma, Neuroendocrine	hsa-let-7d	0.120254
Colon Neoplasms	hsa-mir-194	0.120251
Lymphoma, Non-Hodgkin	hsa-mir-205	0.120215
Encephalomyelitis, Autoimmune, Experimental	hsa-mir-181c	0.120034
Testicular Neoplasms	hsa-mir-143	0.119952
Prostate Neoplasms	hsa-mir-18a	0.119934
Burns	hsa-mir-1972	0.119779
Brain Neoplasms	hsa-mir-1303	0.119725
Leukemia, Myeloid	hsa-mir-675	0.119626
Prostate Neoplasms	hsa-mir-191	0.119538
Carcinoma, Neuroendocrine	hsa-mir-194	0.119473
Acute Lung Injury	hsa-mir-148b	0.119425
Nasopharyngeal Neoplasms	hsa-mir-144	0.119084
Carcinoma, Endometrioid	hsa-mir-298	0.119001
Lymphoma, Non-Hodgkin	hsa-mir-1972	0.118943
Colon Neoplasms	hsa-mir-139	0.118887
Lung Diseases, Interstitial	hsa-mir-1303	0.118813
Carcinoma, Small Cell	hsa-mir-92a	0.118787
Burns	hsa-mir-148b	0.118735
Mastocytosis, Systemic	hsa-mir-139	0.118605
Prostate Neoplasms	hsa-mir-1915	0.118517
Acute Lung Injury	hsa-mir-675	0.118425
Gastritis, Atrophic	hsa-mir-181c	0.118304
Nasopharyngeal Neoplasms	hsa-mir-125a	0.118281
Mastocytosis, Systemic	hsa-mir-132	0.117839
Burns	hsa-mir-675	0.117837
Leprosy	hsa-mir-17	0.117719
Creutzfeldt-Jakob Syndrome	hsa-mir-146a	0.117391
HCV	hsa-mir-106a	0.117344
Urinary Bladder Neoplasms	hsa-mir-1302	0.117324
Pain	hsa-mir-132	0.116854
Glioblastoma	hsa-mir-133b	0.116757
Urinary Bladder Neoplasms	hsa-mir-518a	0.116756
Meningioma	hsa-mir-140	0.116643
Medulloblastoma	hsa-mir-10a	0.116344
Retinal Neovascularization	hsa-mir-143	0.11632
Leprosy	hsa-mir-361	0.116226
Carcinoma, Endometrioid	hsa-mir-515	0.11618
Giant Cell Tumors	hsa-mir-1323	0.116105
Giant Cell Tumors	hsa-mir-221	0.116093
Gastritis, Atrophic	hsa-mir-145	0.115959
Gastritis, Atrophic	hsa-mir-675	0.115662
Osteoporosis	hsa-mir-146a	0.115606
Encephalomyelitis, Autoimmune, Experimental	hsa-mir-1972	0.11556
Carcinoma, Oral	hsa-mir-183	0.11545
Lung Diseases, Interstitial	hsa-mir-34b	0.115372
Acute Lung Injury	hsa-let-7d	0.11537
Adrenocortical Adenoma	hsa-mir-95	0.115289
HCV	hsa-mir-145	0.115214
Colonic Neoplasms	hsa-mir-376c	0.115125
Medulloblastoma	hsa-mir-106b	0.115079
Osteosarcoma	hsa-mir-204	0.114955
Erythropoiesis	hsa-mir-22	0.11459
Lymphoma, Primary Effusion	hsa-mir-15a	0.114576
Lupus Vulgaris	hsa-mir-345	0.114207
Tuberculosis, Pulmonary	hsa-mir-222	0.114203
Adrenocortical Adenoma	hsa-mir-345	0.114196
Precursor B-Cell Lymphoblastic Leukemia-Lymphoma	hsa-mir-140	0.114134
Erythropoiesis	hsa-let-7f	0.113892
Carcinoma, Small Cell	hsa-mir-222	0.113515
Osteosarcoma	hsa-mir-17	0.113277
Adrenocortical Adenoma	hsa-mir-1972	0.113271
Carcinoma, Endometrioid	hsa-mir-331	0.113173
Colon Neoplasms	hsa-mir-223	0.11315
Giant Cell Tumors	hsa-mir-301b	0.113137
Testicular Neoplasms	hsa-mir-148b	0.113123
Tuberculosis, Pulmonary	hsa-mir-106b	0.113029
Urinary Bladder Neoplasms	hsa-mir-483	0.113021
Stomach Diseases	hsa-mir-375	0.112978
Glioblastoma	hsa-mir-30a	0.112948
Colonic Neoplasms	hsa-mir-1303	0.112821
Testicular Neoplasms	hsa-mir-345	0.112647
Lung Neoplasms	hsa-mir-221	0.112637
Carcinoma, Neuroendocrine	hsa-mir-941	0.112555
Myocarditis	hsa-mir-29a	0.112369
HCV	hsa-mir-1972	0.112366
Stomach Diseases	hsa-mir-128	0.11222
Medulloblastoma	hsa-mir-2355	0.112084
Prostate Neoplasms	hsa-mir-145	0.112051
Lung Diseases, Interstitial	hsa-mir-222	0.112013
Pain	hsa-mir-19b	0.111999
HCV	hsa-mir-15a	0.1119
Erythropoiesis	hsa-mir-10a	0.111823
Carcinoma, Endometrioid	hsa-mir-592	0.111814
Testicular Neoplasms	hsa-mir-129	0.111754
Burns	hsa-mir-103a	0.111677
Adrenocortical Adenoma	hsa-mir-498	0.111635
Encephalomyelitis, Autoimmune, Experimental	hsa-mir-518a	0.111395
Colon Neoplasms	hsa-mir-34b	0.111286
Carcinoma, Endometrioid	hsa-mir-516a	0.111282
Carcinoma, Neuroendocrine	hsa-mir-149	0.111116
Testicular Neoplasms	hsa-let-7c	0.11105
Carcinoma	hsa-mir-205	0.110852
Carcinoma, Endometrioid	hsa-mir-376a	0.110829
Erythropoiesis	hsa-mir-152	0.110667
Testicular Neoplasms	hsa-mir-150	0.110628
Colon Neoplasms	hsa-mir-18a	0.110483
Tuberculosis, Pulmonary	hsa-mir-320e	0.110466
Prostate Neoplasms	hsa-mir-449a	0.110392
Carcinoma, Endometrioid	hsa-mir-501	0.110391
Lupus Vulgaris	hsa-mir-194	0.110191
Testicular Neoplasms	hsa-mir-20a	0.110184
Colon Neoplasms	hsa-mir-137	0.110052
Erythropoiesis	hsa-mir-126	0.10997
Prostate Neoplasms	hsa-mir-422a	0.109966
Urinary Bladder Neoplasms	hsa-mir-675	0.109828
Leprosy	hsa-mir-22	0.109825
Lymphoma, Non-Hodgkin	hsa-mir-140	0.109735
Endothelium, Vascular	hsa-mir-215	0.10967
HCV	hsa-mir-139	0.109464
Mycosis Fungoides	hsa-mir-1302	0.109451
Erythropoiesis	hsa-mir-106a	0.109423
Colon Neoplasms	hsa-mir-335	0.109196
HCV	hsa-mir-205	0.109183
Glioblastoma	hsa-mir-195	0.109049
Erythropoiesis	hsa-mir-133a	0.108933
Stomach Diseases	hsa-mir-324	0.108826
Osteosarcoma	hsa-mir-765	0.108749
Urinary Bladder Neoplasms	hsa-let-7b	0.10871
Urinary Bladder Neoplasms	hsa-mir-1915	0.108664
Prostate Neoplasms	hsa-mir-181	0.10859
Giant Cell Tumors	hsa-mir-10a	0.108365
Leukemia, Promyelocytic, Acute	hsa-mir-1247	0.108325
Tuberculosis, Pulmonary	hsa-mir-181	0.108259
Lung Diseases, Interstitial	hsa-mir-33a	0.108205
Encephalomyelitis, Autoimmune, Experimental	hsa-mir-125a	0.108125
Colonic Neoplasms	hsa-mir-663a	0.108034
Encephalomyelitis, Autoimmune, Experimental	hsa-mir-205	0.107996
Carcinoma, Endometrioid	hsa-mir-569	0.107916
Tuberculosis, Pulmonary	hsa-mir-218	0.107905
Carcinoma, Neuroendocrine	hsa-mir-202	0.107744
Tuberculosis, Pulmonary	hsa-mir-103b	0.107578
Lupus Vulgaris	hsa-mir-590	0.10755
Eosinophilic Esophagitis	hsa-mir-16	0.107525
Myeloproliferative Disorders	hsa-mir-410	0.107518
HCV	hsa-mir-31	0.107389
Urinary Bladder Neoplasms	hsa-mir-182	0.107269
Breast Neoplasms	hsa-mir-215	0.107109
Precursor B-Cell Lymphoblastic Leukemia-Lymphoma	hsa-mir-15b	0.106945
Colon Neoplasms	hsa-mir-372	0.106917
Medulloblastoma	hsa-let-7e	0.106887
Hepatitis	hsa-mir-18b	0.106756
Carcinoma, Oral	hsa-mir-2355	0.1067
Liver Failure	hsa-mir-200b	0.106672
Carcinoma, Small Cell	hsa-mir-301b	0.106214
Carcinoma, Endometrioid	hsa-mir-662	0.106015
Carcinoma, Endometrioid	hsa-mir-658	0.106015
Carcinoma, Endometrioid	hsa-mir-642a	0.106015
Carcinoma, Endometrioid	hsa-mir-601	0.106015
Carcinoma, Endometrioid	hsa-mir-557	0.106015
Adrenocortical Adenoma	hsa-mir-100	0.105794
Mastocytosis, Systemic	hsa-mir-215	0.105779
Mycosis Fungoides	hsa-mir-1972	0.105555
Carcinoma, Endometrioid	hsa-mir-25	0.105515
Osteosarcoma	hsa-mir-422a	0.10547
Hepatitis C, Chronic	hsa-mir-103b	0.105236
Erythropoiesis	hsa-mir-103b	0.105208
Gastritis, Atrophic	hsa-mir-942	0.105099
Carcinoma, Oral	hsa-mir-27a	0.104988
Colon Neoplasms	hsa-mir-100	0.104932
Erythropoiesis	hsa-mir-106b	0.104787
Acute Lung Injury	hsa-mir-100	0.1047
Giant Cell Tumors	hsa-mir-200b	0.104673
Lung Diseases, Interstitial	hsa-mir-192	0.104662
Urinary Bladder Neoplasms	hsa-mir-498	0.104569
Colon Neoplasms	hsa-mir-193b	0.104513
Tuberculosis, Pulmonary	hsa-mir-301b	0.104271
Carcinoma	hsa-mir-140	0.104235
Leprosy	hsa-mir-129	0.104226
Colonic Neoplasms	hsa-mir-95	0.104183
Adrenocortical Adenoma	hsa-mir-449b	0.104163
Adrenocortical Adenoma	hsa-mir-205	0.104121
Lymphoma, Non-Hodgkin	hsa-mir-449b	0.104102
Gastritis, Atrophic	hsa-mir-205	0.103973
Carcinoma, Neuroendocrine	hsa-mir-19b	0.103914
Carcinoma, Small Cell	hsa-mir-137	0.103884
Multiple Endocrine Neoplasia Type 1	hsa-mir-133b	0.103871
Erythropoiesis	hsa-mir-34b	0.103864
HCV	hsa-mir-202	0.103488
Carcinoma, Endometrioid	hsa-mir-32	0.103314
Erythropoiesis	hsa-mir-1972	0.103202
Carcinoma, Small Cell	hsa-mir-29b	0.103131
Myeloproliferative Disorders	hsa-mir-126	0.103115
Leukemia, Myeloid	hsa-mir-16	0.103027
Tuberculosis, Pulmonary	hsa-let-7f	0.102987
Carcinoma, Endometrioid	hsa-mir-346	0.102955
Kidney Neoplasms	hsa-mir-18a	0.102914
Carcinoma, Oral	hsa-mir-548b	0.102774
Lymphoma	hsa-mir-221	0.102741
Nasal Polyps	hsa-mir-140	0.102686
Neurilemmoma	hsa-mir-17	0.102678
Medulloblastoma	hsa-mir-301b	0.102673
Erythropoiesis	hsa-mir-299	0.102597
Leprosy	hsa-mir-31	0.102504
Encephalomyelitis, Autoimmune, Experimental	hsa-mir-140	0.102491
Colonic Neoplasms	hsa-mir-92	0.102414
Encephalomyelitis, Autoimmune, Experimental	hsa-mir-152	0.102287
Precursor B-Cell Lymphoblastic Leukemia-Lymphoma	hsa-mir-150	0.102224
Carcinoma	hsa-mir-449b	0.102125
Adrenocortical Adenoma	hsa-let-7a	0.102109
Giant Cell Tumors	hsa-mir-106b	0.102089
Lung Diseases, Interstitial	hsa-mir-376c	0.102082
Adenoma	hsa-mir-205	0.102061
Pain	hsa-mir-27a	0.102042
Lung Diseases, Interstitial	hsa-let-7a	0.101944
Osteosarcoma	hsa-mir-9	0.101878
Carcinoma, Neuroendocrine	hsa-mir-132	0.101845
Colon Neoplasms	hsa-mir-92a	0.10158
Encephalomyelitis, Autoimmune, Experimental	hsa-mir-1	0.101427
Retinal Neovascularization	hsa-mir-1247	0.101402
Tuberculosis, Pulmonary	hsa-let-7g	0.101379
Gastritis, Atrophic	hsa-mir-182	0.10125
Carcinoma, Oral	hsa-mir-100	0.101204
Medulloblastoma	hsa-mir-99a	0.101159
Carcinoma, Oral	hsa-mir-181b	0.101087
Biliary Atresia	hsa-mir-29b	0.101073
Medulloblastoma	hsa-mir-765	0.100984
HCV	hsa-mir-95	0.100837
Burns	hsa-mir-449b	0.100582
Astrocytoma	hsa-mir-21	0.100405
Carcinoma, Endometrioid	hsa-mir-421	0.100368
Encephalomyelitis, Autoimmune, Experimental	hsa-mir-148b	0.10035
Acute Lung Injury	hsa-mir-133b	0.100266
Leukemia, lymphoblastic, Chronic	hsa-mir-1915	0.100104
Carcinoma, Small Cell	hsa-mir-22	0.100004
Pain	hsa-mir-27b	0.0999523
Gastritis, Atrophic	hsa-mir-137	0.0999263
Osteosarcoma	hsa-mir-410	0.0997412
Myeloproliferative Disorders	hsa-mir-1972	0.0996685
Erythropoiesis	hsa-mir-27b	0.0995472
Leukemia, lymphoblastic, Chronic	hsa-mir-10b	0.0994553
Testicular Neoplasms	hsa-mir-498	0.0994252
Colonic Neoplasms	hsa-mir-151	0.0993454
HCV	hsa-mir-301b	0.0991605
Encephalomyelitis, Autoimmune, Experimental	hsa-mir-215	0.0991275
Myeloproliferative Disorders	hsa-mir-31	0.0991074
Retinal Neovascularization	hsa-mir-183	0.0989774
Giant Cell Tumors	hsa-mir-31	0.0989611
Testicular Neoplasms	hsa-let-7e	0.0989017
Burns	hsa-mir-221	0.0988822
Encephalomyelitis, Autoimmune, Experimental	hsa-mir-106a	0.0988698
Lupus Vulgaris	hsa-mir-215	0.0987912
Acute Lung Injury	hsa-mir-145	0.0986314
Gastritis, Atrophic	hsa-mir-218	0.0986012
Adrenocortical Adenoma	hsa-let-7g	0.0984995
Acute Lung Injury	hsa-mir-21	0.098162
Metabolic Diseases	hsa-mir-200a	0.0981264
Brain Neoplasms	hsa-mir-503	0.0981243
Precursor B-Cell Lymphoblastic Leukemia-Lymphoma	hsa-mir-422a	0.097947
Glioblastoma	hsa-mir-10b	0.0978357
Glioblastoma	hsa-mir-29a	0.0978116
Stomach Diseases	hsa-mir-766	0.0977738
HCV	hsa-mir-675	0.097717
Neurilemmoma	hsa-mir-1247	0.0976669
HCV	hsa-mir-1915	0.0975165
Carcinoma, Oral	hsa-mir-192	0.0973239
Endometrial Neoplasms	hsa-mir-1972	0.0973015
Medulloblastoma	hsa-mir-22	0.0972852
Giant Cell Tumors	hsa-mir-145	0.0972143
Tuberculosis, Pulmonary	hsa-mir-103a	0.0970663
Carcinoma, Oral	hsa-mir-181	0.0968656
Mastocytosis, Systemic	hsa-let-7e	0.0967815
HCV	hsa-mir-20b	0.096724
Retinal Neovascularization	hsa-mir-126	0.0966782
Gastritis, Atrophic	hsa-mir-132	0.0964805
Carcinoma	hsa-mir-1247	0.0964194
Mastocytosis, Systemic	hsa-mir-200a	0.0963357
Carcinoma, Small Cell	hsa-mir-9	0.0962334
Erythropoiesis	hsa-mir-30b	0.0961539
Testicular Neoplasms	hsa-let-7f	0.0961493
HCV	hsa-mir-125a	0.0961296
Colonic Neoplasms	hsa-mir-18b	0.096114
Colonic Neoplasms	hsa-mir-144	0.0960646
Adrenocortical Adenoma	hsa-mir-410	0.0959631
Radiation Injuries	hsa-mir-146a	0.0957585
Pain	hsa-mir-194	0.0956644
Osteoporosis	hsa-mir-133b	0.0956215
Carcinoma, Neuroendocrine	hsa-mir-203	0.0955936
Metabolic Diseases	hsa-mir-29b	0.0955641
Gastritis, Atrophic	hsa-mir-219	0.0955123
Urinary Bladder Neoplasms	hsa-mir-20a	0.0952413
Giant Cell Tumors	hsa-mir-181c	0.0952072
Gastritis, Atrophic	hsa-mir-519b	0.0951857
Carcinoma, Small Cell	hsa-mir-106b	0.0951064
Stomach Diseases	hsa-mir-29c	0.0950807
Sepsis	hsa-mir-146a	0.0950726
Stomach Diseases	hsa-mir-19b	0.095068
Burns	hsa-mir-203	0.0950563
Retinal Neovascularization	hsa-mir-31	0.0949076
Prostate Neoplasms	hsa-mir-326	0.0947595
Medulloblastoma	hsa-mir-137	0.0947078
Encephalomyelitis, Autoimmune, Experimental	hsa-mir-133b	0.0946408
Kidney Neoplasms	hsa-mir-29b	0.0945996
Urinary Bladder Neoplasms	hsa-mir-15b	0.0944718
Adenoma	hsa-mir-181c	0.0944166
Biliary Atresia	hsa-let-7c	0.0943566
Leprosy	hsa-mir-29b	0.0943388
Osteosarcoma	hsa-mir-222	0.0943348
Giant Cell Tumors	hsa-mir-125a	0.0941353
Biliary Atresia	hsa-mir-483	0.0940592
Lymphoma	hsa-mir-2355	0.0937236
Pain	hsa-mir-29c	0.093689
Burns	hsa-mir-193b	0.0936497
Colon Neoplasms	hsa-mir-765	0.0935958
Carcinoma, Neuroendocrine	hsa-mir-33a	0.0935921
Encephalomyelitis, Autoimmune, Experimental	hsa-mir-345	0.0935796
HCV	hsa-mir-152	0.093571
HCV	hsa-mir-326	0.0935409
Tuberculosis, Pulmonary	hsa-mir-223	0.0934382
Retinal Neovascularization	hsa-mir-132	0.0933926
Retinal Neovascularization	hsa-mir-27a	0.093351
Diabetic Retinopathy	hsa-mir-15b	0.0932418
Biliary Atresia	hsa-let-7b	0.0931593
Leprosy	hsa-mir-215	0.0930324
Urinary Bladder Neoplasms	hsa-mir-203	0.092988
Testicular Neoplasms	hsa-mir-518a	0.0928412
HCV	hsa-mir-183	0.09284
Brain Neoplasms	hsa-mir-186	0.0927069
Endomyocardial Fibrosis	hsa-mir-15b	0.0926305
Lung Diseases, Interstitial	hsa-mir-193b	0.0925573
Testicular Neoplasms	hsa-mir-765	0.0925545
Gastritis, Atrophic	hsa-mir-1303	0.0925329
Carcinoma, Neuroendocrine	hsa-mir-137	0.0925273
Carcinoma, Small Cell	hsa-mir-195	0.0923092
Gastritis, Atrophic	hsa-mir-106a	0.0921269
Gastritis, Atrophic	hsa-mir-1247	0.0920976
Testicular Neoplasms	hsa-mir-18a	0.0920925
Gastritis, Atrophic	hsa-mir-152	0.0920455
Adenoma	hsa-mir-106b	0.0919744
Hepatitis	hsa-mir-30b	0.091898
Adenoma	hsa-mir-92a	0.0918402
Colonic Neoplasms	hsa-mir-765	0.0918381
Urinary Bladder Neoplasms	hsa-mir-106a	0.0917622
Carcinoma, Neuroendocrine	hsa-mir-26b	0.091755
Prostate Neoplasms	hsa-mir-371a	0.0917515
Nasal Polyps	hsa-mir-183	0.0917278
Acute Lung Injury	hsa-mir-548b	0.0917065
Myeloproliferative Disorders	hsa-mir-30d	0.0917038
Carcinoma, Endometrioid	hsa-mir-186	0.0916443
Encephalomyelitis, Autoimmune, Experimental	hsa-mir-218	0.0915638
Adrenocortical Adenoma	hsa-mir-1302	0.0915452
Acute Lung Injury	hsa-mir-140	0.0915175
Mastocytosis, Systemic	hsa-mir-202	0.0915125
Gastritis, Atrophic	hsa-mir-18b	0.0914071
Hepatitis	hsa-mir-29a	0.0910814
Osteosarcoma	hsa-mir-1915	0.0909845
Retinal Neovascularization	hsa-mir-150	0.09096
Adrenocortical Adenoma	hsa-mir-204	0.0908853
Carcinoma, Small Cell	hsa-mir-99b	0.0908683
Carcinoma, Oral	hsa-mir-30d	0.0907379
Erythropoiesis	hsa-mir-92a	0.0905815
Vitiligo	hsa-mir-15a	0.0905497
Myocardium	hsa-mir-21	0.0904689
Urinary Bladder Neoplasms	hsa-mir-299	0.0902846
Colon Neoplasms	hsa-mir-30a	0.0902812
Liver Failure	hsa-let-7b	0.0902591
Colon Neoplasms	hsa-mir-655	0.0901166
Medulloblastoma	hsa-mir-548b	0.0900147
Liver Failure	hsa-let-7f	0.0899941
Adrenocortical Adenoma	hsa-mir-103a	0.089942
Stomach Diseases	hsa-mir-92	0.0898587
Metabolic Diseases	hsa-mir-28	0.0898305
Acute Lung Injury	hsa-mir-1302	0.0897983
Gastritis, Atrophic	hsa-mir-148b	0.0896813
Myeloproliferative Disorders	hsa-mir-33a	0.0896378
Urinary Bladder Neoplasms	hsa-mir-301b	0.0895616
Urinary Bladder Neoplasms	hsa-mir-99b	0.0895423
Tuberculosis, Pulmonary	hsa-mir-30a	0.0895013
Carcinoma, Endometrioid	hsa-mir-885	0.0894635
Tuberculosis, Pulmonary	hsa-mir-19b	0.0892508
Carcinoma, Endometrioid	hsa-mir-373	0.0892329
Stomach Diseases	hsa-mir-186	0.0891492
Gastritis, Atrophic	hsa-let-7e	0.0891364
Tuberculosis, Pulmonary	hsa-mir-107	0.0891042
Osteosarcoma	hsa-mir-181	0.0890727
Pain	hsa-mir-198	0.0890488
Burns	hsa-mir-133b	0.0889143
Carcinoma, Small Cell	hsa-mir-125a	0.0889106
Burns	hsa-mir-223	0.088839
Glioblastoma	hsa-mir-9	0.0887842
Nasal Polyps	hsa-mir-1972	0.0887753
Leukemia, Myeloid	hsa-mir-320e	0.0887707
Infertility, Male	hsa-mir-29a	0.0886954
Hypertrophy	hsa-mir-21	0.0886646
Pain	hsa-mir-30a	0.0886506
Erythropoiesis	hsa-mir-103a	0.08854
Colorectal Neoplasms, Hereditary Nonpolyposis	hsa-mir-1	0.0885303
Radiation Injuries	hsa-mir-10b	0.0885139
Nasopharyngeal Neoplasms	hsa-mir-210	0.0885112
Giant Cell Tumors	hsa-mir-498	0.0885065
Urinary Bladder Neoplasms	hsa-mir-922	0.0883791
Leukemia, Myeloid	hsa-mir-218	0.0883073
Leukemia, lymphoblastic, Chronic	hsa-mir-422a	0.0882729
Retinal Neovascularization	hsa-mir-215	0.0882297
Carcinoma, Neuroendocrine	hsa-mir-25	0.0881466
Prostate Neoplasms	hsa-mir-655	0.088096
Glioblastoma	hsa-mir-1915	0.0880592
Colon Neoplasms	hsa-mir-301b	0.0879545
Pain	hsa-mir-18a	0.0879332
Tuberculosis, Pulmonary	hsa-mir-210	0.0879038
Mastocytosis, Systemic	hsa-mir-655	0.0877716
Lung Neoplasms	hsa-mir-15a	0.0876429
Stomach Diseases	hsa-mir-376c	0.0874721
Heart Diseases	hsa-mir-183	0.0874635
Osteosarcoma	hsa-mir-103a	0.0873985
Myositis Ossificans	hsa-mir-218	0.0873907
Mastocytosis, Systemic	hsa-mir-885	0.0873705
Neurilemmoma	hsa-mir-518a	0.0873703
Tuberculosis, Pulmonary	hsa-mir-326	0.0873455
Colon Neoplasms	hsa-mir-320e	0.0873318
Urinary Bladder Neoplasms	hsa-mir-422a	0.0873124
Carcinoma, Small Cell	hsa-mir-126	0.0872858
Osteosarcoma	hsa-mir-92	0.0872465
Stomach Diseases	hsa-mir-548b	0.0871204
Gastritis, Atrophic	hsa-mir-31	0.0871026
Tuberculosis, Pulmonary	hsa-mir-9	0.0870281
Kidney Neoplasms	hsa-mir-141	0.0869162
Burns	hsa-mir-34b	0.086811
Carcinoma, Oral	hsa-mir-103a	0.0866837
Carcinoma, Endometrioid	hsa-mir-302b	0.0865145
Carcinoma, Small Cell	hsa-mir-200a	0.0864481
Encephalomyelitis, Autoimmune, Experimental	hsa-mir-221	0.0863957
Carcinoma, Neuroendocrine	hsa-mir-26a	0.0863897
Adrenocortical Adenoma	hsa-mir-181b	0.0863298
Osteosarcoma	hsa-mir-125a	0.0863086
Colonic Neoplasms	hsa-mir-203	0.0862399
Myeloproliferative Disorders	hsa-mir-218	0.0862119
Encephalomyelitis, Autoimmune, Experimental	hsa-mir-31	0.0861772
Colonic Neoplasms	hsa-mir-376b	0.0861285
Acute Lung Injury	hsa-let-7e	0.0861266
Mastocytosis, Systemic	hsa-mir-365b	0.086088
Burns	hsa-mir-140	0.086071
Mastocytosis, Systemic	hsa-mir-301b	0.0859549
Acute Lung Injury	hsa-mir-106b	0.0859104
Colon Neoplasms	hsa-mir-19b	0.0858905
Gastritis, Atrophic	hsa-mir-103b	0.0858845
Myeloproliferative Disorders	hsa-mir-219	0.0858789
Urinary Bladder Neoplasms	hsa-mir-1323	0.085841
Gastritis, Atrophic	hsa-mir-15a	0.0858124
HCV	hsa-mir-29c	0.0857824
Burns	hsa-mir-92a	0.0857343
Encephalomyelitis, Autoimmune, Experimental	hsa-mir-95	0.0856747
Heart Diseases	hsa-mir-150	0.0855734
Glioblastoma	hsa-mir-198	0.0854993
Tuberculosis, Pulmonary	hsa-mir-26a	0.0853667
Giant Cell Tumors	hsa-mir-2355	0.0853425
Encephalomyelitis, Autoimmune, Experimental	hsa-mir-17	0.0853266
Carcinoma, Endometrioid	hsa-mir-433	0.0852081
Nasopharyngeal Neoplasms	hsa-mir-942	0.0851879
Atherosclerosis	hsa-mir-16	0.0851672
Leprosy	hsa-mir-548b	0.0851439
Liver Failure	hsa-mir-200a	0.085091
Myeloproliferative Disorders	hsa-mir-200b	0.0849347
Pain	hsa-mir-33a	0.0848488
Encephalomyelitis, Autoimmune, Experimental	hsa-mir-181	0.0848286
Carcinoma, Endometrioid	hsa-mir-378i	0.0847682
Lymphoma	hsa-mir-1247	0.0847651
Burns	hsa-mir-145	0.0847602
Testicular Neoplasms	hsa-mir-1	0.0847511
Gastritis, Atrophic	hsa-mir-328	0.0846537
Colon Neoplasms	hsa-mir-93	0.0846453
Carcinoma, Oral	hsa-mir-324	0.0846323
Osteosarcoma	hsa-mir-139	0.0846304
Hemangiosarcoma	hsa-mir-16	0.0845926
Encephalomyelitis, Autoimmune, Experimental	hsa-mir-1323	0.0845689
Prostate Neoplasms	hsa-mir-202	0.0845629
Biliary Atresia	hsa-mir-99b	0.0844602
Metabolic Diseases	hsa-mir-141	0.0844018
Giant Cell Tumors	hsa-mir-192	0.0843007
Pain	hsa-mir-590	0.0842085
Myeloproliferative Disorders	hsa-mir-23a	0.0840883
Adrenocortical Adenoma	hsa-mir-148b	0.0840754
Prion Diseases	hsa-mir-15a	0.0839906
Heart Diseases	hsa-mir-345	0.0839782
Hypertension	hsa-mir-15b	0.0839044
Nasal Polyps	hsa-mir-202	0.0838109
Encephalomyelitis, Autoimmune, Experimental	hsa-mir-675	0.083715
Carcinoma, Oral	hsa-mir-326	0.0836878
Carcinoma, Oral	hsa-mir-922	0.0836297
Adrenocortical Adenoma	hsa-mir-503	0.0835756
Testicular Neoplasms	hsa-mir-204	0.083519
Arthritis, Rheumatoid	hsa-mir-15b	0.0833918
Prostate Neoplasms	hsa-mir-765	0.0833048
Mastocytosis, Systemic	hsa-mir-146a	0.0832587
Colon Neoplasms	hsa-mir-23a	0.0832493
Gastritis, Atrophic	hsa-mir-140	0.0832391
Gastritis, Atrophic	hsa-mir-99a	0.0831652
Encephalomyelitis, Autoimmune, Experimental	hsa-mir-133a	0.0831119
Hepatitis	hsa-mir-675	0.0830936
Glioblastoma	hsa-mir-106b	0.0830774
Encephalomyelitis, Autoimmune, Experimental	hsa-mir-139	0.0830014
Myositis Ossificans	hsa-mir-30e	0.08293
Diabetic Retinopathy	hsa-mir-215	0.0828632
Gastritis, Atrophic	hsa-mir-127	0.0827451
Carcinoma, Oral	hsa-mir-410	0.0826122
Myeloproliferative Disorders	hsa-mir-133b	0.0825905
Burns	hsa-mir-99b	0.0825428
Retinal Neovascularization	hsa-let-7e	0.0824645
Osteosarcoma	hsa-mir-18b	0.0824375
Prostate Neoplasms	hsa-let-7f	0.0823763
Leukemia, Myeloid	hsa-mir-765	0.0823393
Gastritis, Atrophic	hsa-mir-223	0.0822878
Tuberculosis, Pulmonary	hsa-mir-625	0.0822152
Lymphoma	hsa-mir-215	0.0822097
Osteoporosis	hsa-mir-1302	0.0821539
Glioblastoma	hsa-mir-181c	0.0820962
Nasopharyngeal Neoplasms	hsa-mir-33a	0.0820938
Kidney Neoplasms	hsa-mir-590	0.082025
Medulloblastoma	hsa-mir-92	0.0818986
Carcinoma, Oral	hsa-mir-30e	0.0818983
HIV-1	hsa-mir-133b	0.0818828
Colon Neoplasms	hsa-mir-33a	0.08171
Carcinoma	hsa-mir-31	0.081619
Mastocytosis, Systemic	hsa-mir-15b	0.0814054
Carcinoma, Small Cell	hsa-mir-183	0.0813361
Tuberculosis, Pulmonary	hsa-mir-299	0.0812563
Carcinoma, Small Cell	hsa-let-7b	0.0812064
Stomach Diseases	hsa-mir-365b	0.0811287
Encephalomyelitis, Autoimmune, Experimental	hsa-mir-210	0.0810957
Leukemia, Myeloid	hsa-mir-183	0.081043
Carcinoma	hsa-mir-200c	0.0810389
Brain Neoplasms	hsa-mir-18b	0.0808857
Lupus Vulgaris	hsa-mir-182	0.0808277
Carcinoma, Neuroendocrine	hsa-let-7a	0.0808261
Burns	hsa-mir-31	0.0807735
Creutzfeldt-Jakob Syndrome	hsa-mir-143	0.0807595
Leukemia, Myeloid	hsa-mir-18a	0.0807565
Carcinoma, Endometrioid	hsa-mir-525	0.0806085
Leprosy	hsa-mir-15b	0.0804541
Brain Neoplasms	hsa-mir-1207	0.0803885
Testicular Neoplasms	hsa-mir-205	0.0803811
Glioblastoma	hsa-mir-324	0.0803732
Lung Diseases, Interstitial	hsa-mir-374b	0.0803643
Tuberculosis, Pulmonary	hsa-mir-100	0.0801188
Colon Neoplasms	hsa-mir-519b	0.0801125
Testicular Neoplasms	hsa-mir-675	0.0800928
Carcinoma, Oral	hsa-mir-663a	0.0799411
Biliary Tract Neoplasms	hsa-mir-16	0.0799077
Lung Diseases, Interstitial	hsa-mir-519b	0.0799071
Glioblastoma	hsa-mir-371a	0.0798526
Hepatitis	hsa-mir-15b	0.0797345
Giant Cell Tumors	hsa-mir-195	0.0797173
Diabetic Retinopathy	hsa-mir-16	0.0796889
Testicular Neoplasms	hsa-mir-422a	0.0796368
Mastocytosis, Systemic	hsa-mir-20a	0.0796052
Carcinoma	hsa-mir-10b	0.0795181
Glioblastoma	hsa-mir-20a	0.0794861
Liver Failure	hsa-mir-26b	0.0794507
Urinary Bladder Neoplasms	hsa-mir-221	0.0794436
Hepatitis	hsa-mir-1302	0.0794428
Tuberculosis, Pulmonary	hsa-mir-33a	0.0793559
Adenoma	hsa-mir-202	0.0793132
Mastocytosis, Systemic	hsa-mir-138	0.079273
Adrenocortical Adenoma	hsa-let-7f	0.0792491
Prostate Neoplasms	hsa-mir-30a	0.0792216
Mastocytosis, Systemic	hsa-mir-92a	0.0791842
Sjogren's Syndrome	hsa-mir-1247	0.0791676
Colon Neoplasms	hsa-mir-181b	0.0791387
Neoplasms, Glandular and Epithelial	hsa-mir-150	0.0791156
Gastritis, Atrophic	hsa-mir-1	0.0791133
Urinary Bladder Neoplasms	hsa-mir-449b	0.0790622
Giant Cell Tumors	hsa-mir-99b	0.0790454
Colonic Neoplasms	hsa-mir-29c	0.0790143
Prostate Neoplasms	hsa-mir-126	0.0788646
Testicular Neoplasms	hsa-mir-181c	0.0788614
Adenoma	hsa-mir-30d	0.0788591
Carcinoma, Endometrioid	hsa-mir-365b	0.0786155
Liver Failure	hsa-mir-29b	0.0785949
Giant Cell Tumors	hsa-mir-675	0.0785741
Giant Cell Tumors	hsa-mir-149	0.078555
Neoplasms, Glandular and Epithelial	hsa-mir-92a	0.0784882
Glioblastoma	hsa-mir-221	0.0784651
Testicular Neoplasms	hsa-mir-15a	0.0784404
Adrenocortical Adenoma	hsa-mir-2355	0.0784042
Adrenocortical Adenoma	hsa-mir-30b	0.0783348
Acute Lung Injury	hsa-mir-1323	0.0782542
Asthma	hsa-mir-26b	0.0782278
Chlamydia Infections	hsa-mir-143	0.07813
Acute Lung Injury	hsa-mir-222	0.0781192
Asthma	hsa-mir-152	0.0781012
Nasal Polyps	hsa-mir-345	0.0780593
Colonic Neoplasms	hsa-mir-149	0.0780065
Tuberculosis, Pulmonary	hsa-mir-192	0.0779504
Asthma	hsa-mir-1302	0.0779349
Myeloproliferative Disorders	hsa-mir-15a	0.0778696
Prion Diseases	hsa-mir-29b	0.0778004
Leukemia, Myelogenous, Chronic, BCR-ABL Positive	hsa-mir-345	0.0777972
Acute Lung Injury	hsa-let-7c	0.0777813
Nasopharyngeal Neoplasms	hsa-mir-433	0.0777733
Liver Failure	hsa-mir-29a	0.0775699
Myeloproliferative Disorders	hsa-mir-1915	0.0775438
Carcinoma, Oral	hsa-mir-151	0.0774824
Giant Cell Tumors	hsa-mir-326	0.0774822
Kidney Neoplasms	hsa-mir-483	0.077472
Nasopharyngeal Neoplasms	hsa-mir-193b	0.0774422
Lymphoma, Primary Effusion	hsa-mir-150	0.0773866
Carcinoma, Endometrioid	hsa-mir-203	0.0773599
Gastritis, Atrophic	hsa-mir-200c	0.0773527
HEV	hsa-mir-29a	0.0772964
Pain	hsa-mir-655	0.0772421
Gastritis, Atrophic	hsa-mir-33a	0.0771829
Carcinoma, Oral	hsa-mir-429	0.0771774
Carcinoma, Small Cell	hsa-mir-191	0.0771733
Medulloblastoma	hsa-mir-376b	0.0771446
Pain	hsa-mir-301b	0.0771431
Multiple Sclerosis	hsa-mir-21	0.0770956
Prion Diseases	hsa-mir-150	0.0770932
Astrocytoma	hsa-mir-221	0.0770795
Adenoma	hsa-let-7b	0.0770712
Urinary Bladder Neoplasms	hsa-mir-126	0.0768569
Carcinoma	hsa-mir-422a	0.0768438
Mastocytosis, Systemic	hsa-let-7d	0.0768415
Hepatitis B, Chronic	hsa-mir-133b	0.0768329
Frontotemporal Lobar Degeneration	hsa-mir-15a	0.0767113
Precursor B-Cell Lymphoblastic Leukemia-Lymphoma	hsa-mir-1302	0.0766892
Erythropoiesis	hsa-mir-1302	0.0766883
Glioblastoma	hsa-let-7e	0.0766751
Burns	hsa-let-7a	0.076553
Brain Neoplasms	hsa-mir-212	0.0764766
Lymphoma, T-Cell	hsa-mir-146a	0.076471
Lymphoma, Mantle-Cell	hsa-mir-15a	0.0764651
Mastocytosis, Systemic	hsa-mir-100	0.0764457
Giant Cell Tumors	hsa-mir-183	0.0764284
Metabolic Diseases	hsa-mir-128	0.076382
Leprosy	hsa-let-7g	0.0763738
Lung Diseases, Interstitial	hsa-mir-137	0.0762654
Hepatitis	hsa-mir-221	0.0762559
Adenoma	hsa-mir-215	0.0762426
Colonic Neoplasms	hsa-mir-147b	0.0761287
Kidney Neoplasms	hsa-let-7c	0.0761039
Liver Failure	hsa-mir-675	0.0760899
Schistosomiasis	hsa-mir-1302	0.0760817
Stomach Diseases	hsa-mir-433	0.076025
Colon Neoplasms	hsa-mir-27a	0.07602
Biliary Atresia	hsa-mir-215	0.0760135
Lupus Vulgaris	hsa-mir-29b	0.0758498
Urinary Bladder Neoplasms	hsa-mir-146b	0.0757847
Leprosy	hsa-mir-153	0.075742
Adrenocortical Adenoma	hsa-mir-518a	0.0756248
Meningioma	hsa-mir-92a	0.0755931
Glioblastoma	hsa-let-7c	0.0755434
Myeloproliferative Disorders	hsa-mir-30b	0.0754922
Stomach Diseases	hsa-mir-1207	0.0754718
Metabolic Diseases	hsa-mir-31	0.0754623
Diabetic Retinopathy	hsa-mir-143	0.0753997
Adenoma	hsa-mir-194	0.075363
Stomach Diseases	hsa-mir-197	0.0753118
Colonic Neoplasms	hsa-mir-429	0.075244
Kidney Neoplasms	hsa-mir-31	0.0752335
Myeloproliferative Disorders	hsa-mir-339	0.0752214
Stomach Diseases	hsa-mir-129	0.0751978
Osteoporosis	hsa-mir-518a	0.0751701
Leprosy	hsa-mir-221	0.0751219
Urinary Bladder Neoplasms	hsa-mir-22	0.075073
Testicular Neoplasms	hsa-mir-140	0.0749865
Carcinoma, Oral	hsa-mir-181d	0.0749767
Carcinoma, Renal Cell	hsa-mir-10b	0.0749541
Tuberculosis, Pulmonary	hsa-mir-147b	0.0749452
Carcinoma, Oral	hsa-mir-92	0.0748634
Osteoporosis	hsa-mir-10b	0.0748362
Brain Neoplasms	hsa-mir-375	0.0748272
Gastritis, Atrophic	hsa-mir-183	0.0747768
Leprosy	hsa-mir-99b	0.074765
Carcinoma, Oral	hsa-mir-149	0.0746496
Meningioma	hsa-mir-183	0.0744936
Giant Cell Tumors	hsa-let-7d	0.0744896
Myeloproliferative Disorders	hsa-mir-9	0.0744819
Mastocytosis, Systemic	hsa-mir-23b	0.0744623
Nasal Polyps	hsa-mir-15a	0.074423
Colonic Neoplasms	hsa-mir-520a	0.0744218
Acute Lung Injury	hsa-mir-99b	0.0743894
Testicular Neoplasms	hsa-mir-92a	0.0743865
Erythropoiesis	hsa-mir-625	0.0743717
Gastritis, Atrophic	hsa-mir-126	0.0743198
Gastritis, Atrophic	hsa-mir-27b	0.0742892
Neurilemmoma	hsa-mir-1323	0.0741285
Gastritis, Atrophic	hsa-mir-765	0.0741163
Brain Neoplasms	hsa-mir-941	0.074099
Sjogren's Syndrome	hsa-mir-16	0.0740849
Erythropoiesis	hsa-mir-376b	0.074039
Glioblastoma	hsa-mir-10a	0.0739919
Colon Neoplasms	hsa-mir-107	0.0739718
Gastritis, Atrophic	hsa-mir-191	0.0739706
Lupus Vulgaris	hsa-mir-26b	0.0739565
Mastocytosis, Systemic	hsa-let-7i	0.0739514
Erythropoiesis	hsa-mir-30e	0.0739079
Carcinoma	hsa-mir-146a	0.0738428
Hepatitis	hsa-mir-483	0.0738245
Encephalomyelitis, Autoimmune, Experimental	hsa-mir-202	0.0737839
Urinary Bladder Neoplasms	hsa-mir-372	0.0737739
Medulloblastoma	hsa-mir-515	0.0737724
Myeloproliferative Disorders	hsa-mir-520h	0.0737687
Colonic Neoplasms	hsa-mir-192	0.0737226
Burns	hsa-mir-150	0.0737149
Adrenocortical Adenoma	hsa-mir-150	0.0737144
Nasopharyngeal Neoplasms	hsa-mir-200c	0.0737029
Leukemia, Myeloid	hsa-let-7e	0.0736335
Acute Lung Injury	hsa-mir-181c	0.0735662
Leprosy	hsa-mir-181a	0.0734667
Colon Neoplasms	hsa-mir-29c	0.0734612
Odontogenic Tumors	hsa-mir-16	0.0734583
Kidney Neoplasms	hsa-mir-765	0.0733764
Lymphoma, Non-Hodgkin	hsa-mir-15a	0.0733228
Myositis Ossificans	hsa-mir-942	0.0733005
Medulloblastoma	hsa-mir-191	0.0732946
Mycosis Fungoides	hsa-mir-10b	0.0732854
Carcinoma, Small Cell	hsa-mir-223	0.0731409
Testicular Neoplasms	hsa-mir-139	0.0731354
Mastocytosis, Systemic	hsa-mir-31	0.0730976
Nasopharyngeal Neoplasms	hsa-mir-410	0.0730489
Osteosarcoma	hsa-mir-194	0.0729695
Carcinoma, Endometrioid	hsa-mir-519e	0.0728749
Arthritis, Psoriatic	hsa-mir-449b	0.0728324
Scleroderma, Localized	hsa-mir-221	0.0728241
Adenoma	hsa-mir-590	0.0728238
Mycosis Fungoides	hsa-mir-449b	0.0727562
Carcinoma, Oral	hsa-mir-26b	0.0727446
Carcinoma, Endometrioid	hsa-mir-520b	0.0727257
Liver Failure	hsa-mir-133b	0.072702
HCV	hsa-mir-92	0.0726648
Prostate Neoplasms	hsa-mir-137	0.0725998
Liver Failure	hsa-mir-146b	0.0725813
Mastocytosis, Systemic	hsa-mir-181	0.0725436
Giant Cell Tumors	hsa-mir-324	0.0725266
Retinal Neovascularization	hsa-mir-182	0.0724831
Lupus Vulgaris	hsa-mir-143	0.0724014
Carcinoma, Neuroendocrine	hsa-mir-520c	0.0722645
Colon Neoplasms	hsa-mir-922	0.0722181
Carcinoma, Neuroendocrine	hsa-mir-519b	0.0722079
Urinary Bladder Neoplasms	hsa-mir-10a	0.0720429
Carcinoma, Neuroendocrine	hsa-mir-433	0.0720354
Hepatitis	hsa-mir-449b	0.0720341
Carcinoma, Endometrioid	hsa-mir-338	0.0719083
Osteosarcoma	hsa-mir-2355	0.0719067
Kidney Neoplasms	hsa-mir-152	0.0719051
Glioblastoma	hsa-mir-451a	0.0718813
HCV	hsa-mir-219	0.0718417
Urinary Bladder Neoplasms	hsa-mir-147b	0.0718337
Meningioma	hsa-mir-29a	0.071814
Pain	hsa-mir-625	0.0717912
Glioblastoma	hsa-mir-200b	0.0717481
Burns	hsa-mir-20b	0.0716073
Medulloblastoma	hsa-mir-93	0.0716062
Erythropoiesis	hsa-mir-655	0.0715837
Mastocytosis, Systemic	hsa-mir-371a	0.071547
Carcinoma, Ductal, Breast	hsa-mir-200b	0.071501
Colon Neoplasms	hsa-mir-202	0.0714879
Lung Diseases, Interstitial	hsa-mir-18b	0.0714285
Mastocytosis, Systemic	hsa-mir-410	0.0713446
Giant Cell Tumors	hsa-mir-410	0.0713327
Retinal Neovascularization	hsa-mir-146a	0.0712931
Endothelium, Vascular	hsa-mir-1247	0.0712623
Colon Neoplasms	hsa-mir-148a	0.0712499
Adenoma	hsa-mir-200b	0.0712425
Lung Diseases, Interstitial	hsa-mir-302c	0.0712254
Mastocytosis, Systemic	hsa-mir-27a	0.0711928
Prostate Neoplasms	hsa-mir-27b	0.0711533
Neoplasms, Glandular and Epithelial	hsa-mir-205	0.0710938
Carcinoma, Oral	hsa-mir-23a	0.07107
Adrenocortical Adenoma	hsa-mir-765	0.0710572
Erythropoiesis	hsa-mir-29c	0.0710396
HCV	hsa-mir-132	0.070962
Erythropoiesis	hsa-mir-519e	0.0709135
Arthritis, Psoriatic	hsa-mir-152	0.0708692
Burns	hsa-let-7c	0.0708107
Neurilemmoma	hsa-mir-15a	0.0707928
Carcinoma, Oral	hsa-mir-197	0.0706614
Mastocytosis, Systemic	hsa-mir-195	0.0706165
Gastritis, Atrophic	hsa-mir-202	0.0705683
Myositis Ossificans	hsa-mir-133b	0.0705339
Pain	hsa-mir-218	0.0704905
Nasopharyngeal Neoplasms	hsa-mir-127	0.070358
Neoplasms, Germ Cell and Embryonal	hsa-mir-16	0.0703569
Medulloblastoma	hsa-mir-516a	0.0702456
Carcinoma	hsa-mir-26b	0.0702018
Leukemia, Myelogenous, Chronic, BCR-ABL Positive	hsa-mir-181	0.0701883
Myositis Ossificans	hsa-mir-146b	0.0701602
Glioblastoma	hsa-mir-183	0.0701536
Gastritis, Atrophic	hsa-mir-103a	0.0701149
Mastocytosis, Systemic	hsa-mir-15a	0.0700618
Giant Cell Tumors	hsa-mir-92a	0.0700467
HCV	hsa-mir-126	0.0699462
Myeloproliferative Disorders	hsa-mir-518a	0.0699202
Endothelium, Vascular	hsa-mir-29b	0.0699005
Colorectal Neoplasms, Hereditary Nonpolyposis	hsa-mir-133b	0.0698829
Pain	hsa-mir-181	0.069872
Acute Lung Injury	hsa-mir-518a	0.0698637
HIV-1	hsa-mir-221	0.0698544
Acute Lung Injury	hsa-mir-202	0.0697916
Encephalomyelitis, Autoimmune, Experimental	hsa-mir-301b	0.0697438
Gastritis, Atrophic	hsa-mir-148a	0.0696913
Glioblastoma	hsa-mir-204	0.0696907
Giant Cell Tumors	hsa-mir-19b	0.0695597
Mastocytosis, Systemic	hsa-mir-451a	0.0694904
Metabolic Diseases	hsa-mir-202	0.0694083
Infertility, Male	hsa-mir-15a	0.0693881
Hepatitis B, Chronic	hsa-mir-150	0.0693638
Liver Failure	hsa-mir-99b	0.0693616
Gastritis, Atrophic	hsa-mir-194	0.0693493
Glioblastoma	hsa-mir-29b	0.0693234
Colitis, Ulcerative	hsa-mir-146a	0.0692835
Adenoma	hsa-mir-31	0.0692092
Brain Neoplasms	hsa-mir-424	0.0691199
Leprosy	hsa-mir-181c	0.0691001
Burns	hsa-mir-21	0.0690476
Leprosy	hsa-mir-498	0.069025
Heart Diseases	hsa-mir-133b	0.0689973
Precursor B-Cell Lymphoblastic Leukemia-Lymphoma	hsa-mir-218	0.0689161
Leprosy	hsa-let-7b	0.0689018
Testicular Neoplasms	hsa-mir-152	0.0687642
Gastritis, Atrophic	hsa-mir-204	0.0687307
Urinary Bladder Neoplasms	hsa-mir-150	0.0687081
Burns	hsa-mir-1	0.068698
Lung Diseases, Interstitial	hsa-mir-519e	0.0686637
Pain	hsa-mir-326	0.0686527
Retinal Neovascularization	hsa-mir-655	0.0685584
Neurilemmoma	hsa-mir-31	0.0685303
Carcinoma, Small Cell	hsa-mir-148a	0.0684966
Metabolic Diseases	hsa-mir-182	0.0684861
Metabolic Diseases	hsa-mir-95	0.0684806
Prostate Neoplasms	hsa-mir-23b	0.0684425
Leprosy	hsa-let-7c	0.0683963
Kidney Neoplasms	hsa-mir-133b	0.0683893
HCV	hsa-mir-30e	0.0683699
Neoplasms, Glandular and Epithelial	hsa-mir-31	0.0683338
Colorectal Neoplasms, Hereditary Nonpolyposis	hsa-mir-146a	0.0683122
Lymphoma, Mantle-Cell	hsa-mir-449b	0.0682399
Colon Neoplasms	hsa-mir-324	0.0681832
Testicular Neoplasms	hsa-mir-192	0.0681825
Myeloproliferative Disorders	hsa-mir-125a	0.0681289
Carcinoma	hsa-mir-141	0.0681044
Medulloblastoma	hsa-mir-372	0.0680758
Adenoma	hsa-mir-133b	0.068073
Testicular Neoplasms	hsa-mir-219	0.068046
Carcinoma, Neuroendocrine	hsa-mir-499a	0.0679594
Kidney Neoplasms	hsa-mir-148b	0.0679542
Endometrial Neoplasms	hsa-mir-20a	0.0679236
Liver Failure	hsa-mir-31	0.0678917
Leukemia, Promyelocytic, Acute	hsa-mir-150	0.0678759
Leukemia, lymphoblastic, Chronic	hsa-mir-145	0.0678115
Urinary Bladder Neoplasms	hsa-mir-30a	0.0678011
Urinary Bladder Neoplasms	hsa-let-7g	0.067793
Stomach Diseases	hsa-mir-144	0.0677459
Burns	hsa-mir-126	0.0677009
Trophoblasts	hsa-mir-151	0.0677006
Lymphoma	hsa-mir-922	0.0676846
Carcinoma, Endometrioid	hsa-mir-1280	0.0676667
Lung Diseases, Interstitial	hsa-mir-203	0.0676514
Astrocytoma	hsa-mir-1247	0.0676322
Colon Neoplasms	hsa-mir-942	0.0675777
Infertility, Male	hsa-mir-1302	0.0675669
Myeloproliferative Disorders	hsa-mir-1303	0.0675574
Burns	hsa-mir-1323	0.0674635
Colonic Neoplasms	hsa-mir-433	0.0673365
Glioblastoma	hsa-mir-145	0.0672624
Myeloproliferative Disorders	hsa-mir-127	0.0672619
Carcinoma, Endometrioid	hsa-mir-144	0.0671721
Adenoma	hsa-mir-198	0.0671227
Colonic Neoplasms	hsa-mir-625	0.0671105
Urinary Bladder Neoplasms	hsa-let-7e	0.0671001
Adenoma	hsa-mir-675	0.0670876
Synapses	hsa-mir-143	0.0670871
Kidney Neoplasms	hsa-let-7e	0.06706
Retinal Neovascularization	hsa-mir-410	0.0670363
Encephalomyelitis, Autoimmune, Experimental	hsa-let-7e	0.0669876
Carcinoma, Small Cell	hsa-mir-153	0.0669595
Liver Failure	hsa-let-7e	0.0668987
Lymphoma, Large-Cell, Anaplastic	hsa-mir-16	0.0668328
Leprosy	hsa-mir-139	0.0668143
HCV	hsa-mir-22	0.0667025
Carcinoma, Endometrioid	hsa-mir-1236	0.0666968
Myeloproliferative Disorders	hsa-mir-519b	0.0666957
Carcinoma, Small Cell	hsa-mir-498	0.066644
Burns	hsa-mir-125a	0.0665749
Myeloproliferative Disorders	hsa-mir-520a	0.0665481
Urinary Bladder Neoplasms	hsa-mir-765	0.066488
Encephalomyelitis, Autoimmune, Experimental	hsa-mir-299	0.0664859
Pain	hsa-mir-137	0.0664623
Carcinoma, Small Cell	hsa-let-7a	0.06646
Osteosarcoma	hsa-mir-203	0.0664482
Prostate Neoplasms	hsa-mir-2355	0.0663718
Encephalomyelitis, Autoimmune, Experimental	hsa-mir-22	0.0663617
Eosinophilic Esophagitis	hsa-mir-132	0.0663465
Carcinoma, Small Cell	hsa-mir-1303	0.0663219
Lupus Vulgaris	hsa-mir-22	0.06632
Adrenocortical Adenoma	hsa-mir-34b	0.0662982
Mastocytosis, Systemic	hsa-mir-150	0.0662867
Adrenal Cortex Neoplasms	hsa-mir-942	0.0662232
Brain Neoplasms	hsa-mir-151	0.0662214
Metabolic Diseases	hsa-mir-449a	0.0661433
Lymphoma, Non-Hodgkin	hsa-mir-16	0.066123
Eosinophilic Esophagitis	hsa-mir-17	0.0661098
Prostate Neoplasms	hsa-mir-590	0.0660683
Adrenocortical Adenoma	hsa-mir-218	0.0660618
Carcinoma, Endometrioid	hsa-mir-671	0.0660433
Carcinoma, Endometrioid	hsa-mir-26a	0.0660275
Carcinoma	hsa-mir-181c	0.0660021
Muscular Dystrophy, Duchenne	hsa-mir-26a	0.0659969
Prostate Neoplasms	hsa-mir-93	0.0659922
Adrenocortical Adenoma	hsa-mir-93	0.0659842
Gastritis, Atrophic	hsa-mir-100	0.0659685
Prion Diseases	hsa-mir-141	0.0659522
Colon Neoplasms	hsa-mir-1254	0.065951
Colon Neoplasms	hsa-mir-22	0.0659369
Adenoma	hsa-mir-29b	0.0657944
Prion Diseases	hsa-mir-16	0.0657896
Testicular Neoplasms	hsa-mir-503	0.0657406
Medulloblastoma	hsa-mir-942	0.0656917
Tuberculosis, Pulmonary	hsa-mir-346	0.0656874
Urinary Bladder Neoplasms	hsa-mir-19b	0.0656485
Colon Neoplasms	hsa-mir-371a	0.0656002
Leprosy	hsa-mir-10a	0.065587
Retinal Neovascularization	hsa-mir-26b	0.065542
Lung Diseases, Interstitial	hsa-mir-23b	0.0655003
Encephalomyelitis, Autoimmune, Experimental	hsa-mir-29c	0.0655
Leukemia	hsa-mir-215	0.0654985
Schistosomiasis	hsa-mir-133b	0.0654592
Endometrial Neoplasms	hsa-let-7e	0.0654545
Leprosy	hsa-mir-422a	0.0653803
Kidney Neoplasms	hsa-let-7f	0.0653366
Myeloproliferative Disorders	hsa-mir-383	0.0653305
Eosinophilic Esophagitis	hsa-mir-107	0.0653178
Lung Diseases, Interstitial	hsa-mir-520b	0.0652998
Mastocytosis, Systemic	hsa-mir-942	0.0652597
Encephalomyelitis, Autoimmune, Experimental	hsa-mir-126	0.0652249
Medulloblastoma	hsa-mir-181a	0.065199
Testicular Neoplasms	hsa-mir-1972	0.0651841
Erythropoiesis	hsa-mir-339	0.0651274
Erythropoiesis	hsa-mir-520a	0.0651203
Neoplasms, Glandular and Epithelial	hsa-mir-1247	0.0651063
Renal Insufficiency	hsa-mir-146a	0.0651047
Neurilemmoma	hsa-mir-146a	0.0650168
Metabolic Diseases	hsa-mir-146a	0.0650143
Giant Cell Tumors	hsa-mir-10b	0.0650001
Urinary Bladder Neoplasms	hsa-mir-99a	0.0649888
Colon Neoplasms	hsa-mir-30d	0.0649777
Trophoblasts	hsa-mir-145	0.0649731
Erythropoiesis	hsa-mir-149	0.0649191
Endothelium, Vascular	hsa-mir-150	0.0648721
Myeloproliferative Disorders	hsa-mir-140	0.0648693
Medulloblastoma	hsa-mir-520a	0.064855
Leprosy	hsa-mir-218	0.0648451
Carcinoma, Neuroendocrine	hsa-mir-28	0.0648216
Tuberculosis, Pulmonary	hsa-mir-27b	0.0647805
Adenoma	hsa-mir-483	0.0647425
Leprosy	hsa-mir-133b	0.0647421
Neurilemmoma	hsa-mir-198	0.0646966
Lupus Vulgaris	hsa-mir-17	0.0646953
Pain	hsa-mir-30e	0.0646916
Osteoporosis	hsa-let-7e	0.0646744
Gastritis, Atrophic	hsa-mir-34b	0.0646515
Acute Lung Injury	hsa-mir-335	0.064613
Adenoma	hsa-let-7d	0.0645946
Urinary Bladder Neoplasms	hsa-let-7d	0.0645919
Gastritis, Atrophic	hsa-mir-518a	0.0645801
Stomach Neoplasms	hsa-mir-146b	0.0644859
Adrenocortical Adenoma	hsa-mir-140	0.0644628
Neurilemmoma	hsa-mir-202	0.0644249
Carcinoma, Neuroendocrine	hsa-mir-1303	0.0643482
Colitis, Ulcerative	hsa-mir-16	0.0643455
Hepatitis	hsa-mir-205	0.0643315
Burns	hsa-mir-222	0.0643234
Multiple Endocrine Neoplasia Type 1	hsa-mir-455	0.0642715
Urinary Bladder Neoplasms	hsa-mir-320e	0.0642695
Endometrial Neoplasms	hsa-mir-1	0.0641779
Acute Lung Injury	hsa-let-7b	0.0640927
Adenoma	hsa-mir-150	0.0640654
Lung Diseases, Interstitial	hsa-mir-450b	0.0640651
Adrenocortical Adenoma	hsa-mir-1915	0.0640619
Leukemia, lymphoblastic, Chronic	hsa-mir-518a	0.0640282
Liver Failure	hsa-mir-215	0.0640214
Lymphoma, Primary Effusion	hsa-mir-16	0.0640012
Urinary Bladder Neoplasms	hsa-mir-92a	0.0639812
Gastritis, Atrophic	hsa-mir-301b	0.0639694
HIV-1	hsa-mir-145	0.0639375
Creutzfeldt-Jakob Syndrome	hsa-mir-16	0.0639179
Prostate Neoplasms	hsa-mir-132	0.0638678
Lymphoma	hsa-mir-9	0.0638522
Carcinoma, Endometrioid	hsa-mir-507	0.0637385
Nasopharyngeal Neoplasms	hsa-mir-21	0.0637312
Carcinoma, Oral	hsa-mir-146b	0.0635948
Myeloproliferative Disorders	hsa-mir-99b	0.0635205
Gastritis, Atrophic	hsa-mir-106b	0.0634902
Leprosy	hsa-mir-18a	0.0634838
Gastritis, Atrophic	hsa-mir-503	0.0634148
Encephalomyelitis, Autoimmune, Experimental	hsa-mir-99a	0.0634059
Urinary Bladder Neoplasms	hsa-mir-106b	0.0633973
Carcinoma, Oral	hsa-mir-520a	0.0633932
Mastocytosis, Systemic	hsa-mir-210	0.0633608
HCV	hsa-mir-128	0.0633513
Encephalomyelitis, Autoimmune, Experimental	hsa-mir-365b	0.0633292
Colonic Neoplasms	hsa-mir-548b	0.0632913
Urinary Bladder Neoplasms	hsa-mir-1	0.0632681
Prolactinoma	hsa-mir-141	0.0632379
Heart Diseases	hsa-mir-100	0.0632028
Carcinoma, Endometrioid	hsa-mir-130a	0.0631393
Adrenocortical Adenoma	hsa-mir-29a	0.0631
Hepatitis	hsa-mir-92a	0.0630853
Erythropoiesis	hsa-mir-17	0.0630463
Urinary Bladder Neoplasms	hsa-mir-145	0.0630388
Leukemia, lymphoblastic, Chronic	hsa-mir-183	0.0630311
Urinary Bladder Neoplasms	hsa-mir-503	0.0630212
Encephalomyelitis, Autoimmune, Experimental	hsa-mir-19b	0.0629677
Carcinoma, Small Cell	hsa-mir-30a	0.0629675
Erythropoiesis	hsa-mir-198	0.0628875
HCV	hsa-mir-100	0.0628792
Breast Neoplasms	hsa-mir-15b	0.0628405
Urinary Bladder Neoplasms	hsa-mir-30b	0.0628312
Chlamydia Infections	hsa-mir-195	0.0628292
Myeloproliferative Disorders	hsa-mir-519e	0.0628147
Osteoporosis	hsa-mir-29b	0.0628015
Mycosis Fungoides	hsa-mir-221	0.0627783
Kidney Neoplasms	hsa-let-7b	0.0627124
Stomach Neoplasms	hsa-mir-146a	0.0627097
Heart Diseases	hsa-mir-29c	0.0626637
Lymphoma	hsa-mir-202	0.0626494
Acute Lung Injury	hsa-mir-372	0.0625452
Medulloblastoma	hsa-mir-23a	0.0625419
Mastocytosis, Systemic	hsa-mir-124	0.0623895
Erythropoiesis	hsa-mir-202	0.0623483
Carcinoma, Oral	hsa-mir-33a	0.0623377
Liver Failure	hsa-mir-143	0.0623149
Pain	hsa-mir-153	0.0622944
Pain	hsa-mir-519b	0.0622893
Tuberculosis, Pulmonary	hsa-mir-519b	0.0622658
Precursor B-Cell Lymphoblastic Leukemia-Lymphoma	hsa-mir-16	0.0622183
Glioblastoma	hsa-mir-19b	0.0622119
Vitiligo	hsa-mir-933	0.0621825
Colon Neoplasms	hsa-mir-503	0.0621794
Kidney Neoplasms	hsa-mir-181c	0.0621593
Neoplasms, Glandular and Epithelial	hsa-mir-148b	0.0621187
Lung Diseases, Interstitial	hsa-mir-96	0.062116
Nasopharyngeal Neoplasms	hsa-mir-191	0.0620697
Glioblastoma	hsa-mir-23a	0.0620577
Diabetic Retinopathy	hsa-mir-675	0.0620011
Myeloproliferative Disorders	hsa-mir-30a	0.0619897
Glioblastoma	hsa-mir-218	0.0619842
Azoospermia	hsa-mir-182	0.0619275
HCV	hsa-mir-223	0.0619083
Aortic Valve Stenosis	hsa-mir-16	0.0619083
Nasopharyngeal Neoplasms	hsa-mir-9	0.0618927
Urinary Bladder Neoplasms	hsa-mir-17	0.0618554
Renal Insufficiency	hsa-mir-143	0.0618522
Leukemia, Myeloid	hsa-mir-326	0.0617926
Giant Cell Tumors	hsa-mir-100	0.0617885
Acute Lung Injury	hsa-mir-10a	0.0617882
Carcinoma, Small Cell	hsa-mir-10a	0.0617014
Urinary Bladder Neoplasms	hsa-mir-33a	0.0616413
Glioblastoma	hsa-mir-193b	0.061623
Endothelium, Vascular	hsa-mir-152	0.0616136
Liver Neoplasms	hsa-mir-21	0.0615841
Tuberculosis, Pulmonary	hsa-mir-365b	0.0615545
Myositis Ossificans	hsa-mir-15b	0.0615441
Stomach Diseases	hsa-mir-212	0.061512
Stomach Diseases	hsa-mir-214	0.0614659
Adenoma	hsa-let-7f	0.0614632
Leprosy	hsa-mir-483	0.0614434
Trophoblasts	hsa-mir-632	0.0614414
Mastocytosis, Systemic	hsa-mir-203	0.0613455
Mastocytosis, Systemic	hsa-mir-708	0.0613356
Osteoporosis	hsa-mir-15b	0.0613121
Retinal Neovascularization	hsa-mir-141	0.0612922
Leukemia, Myeloid	hsa-mir-200a	0.0612858
Mastocytosis, Systemic	hsa-mir-9	0.0612807
Nasal Polyps	hsa-mir-1	0.0612296
Burns	hsa-let-7b	0.0612209
Testicular Neoplasms	hsa-mir-301b	0.0611923
Carcinoma, Endometrioid	hsa-mir-210	0.0611812
Astrocytoma	hsa-mir-675	0.0611812
Retinal Neovascularization	hsa-let-7d	0.0611721
Colonic Neoplasms	hsa-mir-552	0.0611219
Leukemia, lymphoblastic, Chronic	hsa-mir-141	0.0610926
Liver Failure	hsa-mir-498	0.0610734
Carcinoma	hsa-mir-219	0.0610438
Mastocytosis, Systemic	hsa-mir-147b	0.0610438
Testicular Neoplasms	hsa-mir-202	0.0610362
Urinary Bladder Neoplasms	hsa-mir-137	0.0610086
Gastritis, Atrophic	hsa-mir-150	0.0609433
Medulloblastoma	hsa-mir-133a	0.0609384
Testicular Neoplasms	hsa-mir-326	0.0609245
Neoplasms, Glandular and Epithelial	hsa-mir-675	0.0609022
Metabolic Diseases	hsa-mir-147b	0.0608478
Glioblastoma	hsa-mir-222	0.0608394
Lupus Vulgaris	hsa-mir-198	0.0607686
Acute Lung Injury	hsa-mir-150	0.0607435
Medulloblastoma	hsa-mir-18b	0.0607288
Mastocytosis, Systemic	hsa-mir-1207	0.0607177
Stomach Diseases	hsa-mir-885	0.0607089
Hepatitis	hsa-mir-16	0.0606985
Mycosis Fungoides	hsa-mir-148b	0.0606897
Metabolic Diseases	hsa-mir-429	0.0606535
Erythropoiesis	hsa-mir-192	0.0606388
Diabetic Retinopathy	hsa-mir-200a	0.0606344
Urinary Bladder Neoplasms	hsa-mir-1303	0.0606073
Hepatitis B, Chronic	hsa-let-7b	0.0605653
Hepatitis	hsa-mir-127	0.0605641
Leprosy	hsa-mir-29a	0.0605407
Myeloproliferative Disorders	hsa-mir-222	0.0605334
Colon Neoplasms	hsa-mir-92	0.0605242
Carcinoma, Neuroendocrine	hsa-mir-23b	0.0605184
Adrenocortical Adenoma	hsa-mir-17	0.0605064
Colon Neoplasms	hsa-mir-210	0.0604282
Burns	hsa-mir-192	0.0604147
HCV	hsa-mir-107	0.0603747
Carcinoma, Small Cell	hsa-mir-655	0.0603685
Retinal Neovascularization	hsa-mir-200a	0.060364
Carcinoma, Endometrioid	hsa-mir-766	0.0603637
Giant Cell Tumors	hsa-mir-30a	0.0603601
Carcinoma	hsa-let-7i	0.0603522
Urinary Bladder Neoplasms	hsa-mir-127	0.060349
Carcinoma, Neuroendocrine	hsa-mir-625	0.060319
Hepatitis	hsa-mir-152	0.0602907
Urinary Bladder Neoplasms	hsa-mir-223	0.0602766
Lupus Vulgaris	hsa-mir-922	0.0602691
Osteoporosis	hsa-let-7d	0.0602645
HCV	hsa-mir-1323	0.0602088
Adrenocortical Adenoma	hsa-mir-422a	0.0602064
Acute Lung Injury	hsa-mir-376c	0.0602035
Lung Neoplasms	hsa-mir-198	0.0601805
Lymphoma	hsa-mir-29b	0.0601553
Lymphoma, Mantle-Cell	hsa-mir-152	0.0601484
Giant Cell Tumors	hsa-mir-29c	0.060126
Giant Cell Tumors	hsa-mir-193b	0.0600877
Neoplasms, Glandular and Epithelial	hsa-mir-152	0.0600819
Lupus Vulgaris	hsa-mir-141	0.0600703
Retinal Neovascularization	hsa-mir-181	0.0600604
Endometrial Neoplasms	hsa-mir-133b	0.0600469
Adenoma	hsa-mir-29c	0.0600371
Myositis Ossificans	hsa-mir-431	0.0600229
Brain Neoplasms	hsa-mir-766	0.0600201
Nasopharyngeal Neoplasms	hsa-mir-129	0.0600098
Osteosarcoma	hsa-mir-371a	0.0600077
Colon Neoplasms	hsa-mir-26a	0.059917
Encephalomyelitis, Autoimmune, Experimental	hsa-mir-15b	0.0598562
Encephalomyelitis, Autoimmune, Experimental	hsa-mir-223	0.0598528
Stomach Diseases	hsa-mir-431	0.0598369
Carcinoma	hsa-mir-204	0.0598275
HIV-1	hsa-mir-25	0.0597987
Carcinoma, Small Cell	hsa-mir-151	0.0597923
Osteosarcoma	hsa-mir-145	0.0597843
Giant Cell Tumors	hsa-mir-335	0.0597358
Myositis Ossificans	hsa-mir-23a	0.0597289
Myositis Ossificans	hsa-mir-34a	0.0596355
Tuberculosis, Pulmonary	hsa-mir-324	0.0596302
Neurilemmoma	hsa-mir-29b	0.0596205
Giant Cell Tumors	hsa-mir-191	0.0595123
Carcinoma, Neuroendocrine	hsa-mir-153	0.0593564
Colon Neoplasms	hsa-mir-411	0.0593403
Retinal Neovascularization	hsa-mir-10b	0.0593332
Testicular Neoplasms	hsa-mir-663a	0.05933
Breast Neoplasms	hsa-mir-16	0.0593226
Hepatitis B, Chronic	hsa-mir-200b	0.0593073
Erythropoiesis	hsa-mir-376c	0.0592737
Trophoblasts	hsa-mir-130b	0.0591938
Urinary Bladder Neoplasms	hsa-let-7f	0.0591689
Meningioma	hsa-mir-1247	0.059123
Adenoma	hsa-let-7g	0.0590927
Giant Cell Tumors	hsa-mir-922	0.0590677
Adenoviridae Infections	hsa-mir-99a	0.0590631
Carcinoma, Neuroendocrine	hsa-mir-18b	0.0590222
Glioblastoma	hsa-mir-34b	0.0590201
Trophoblasts	hsa-mir-411	0.0589818
Heart Diseases	hsa-mir-202	0.0589673
Leprosy	hsa-mir-326	0.0589538
Myositis Ossificans	hsa-mir-518a	0.0589526
Carcinoma	hsa-mir-15a	0.0589508
Colonic Neoplasms	hsa-mir-346	0.0589413
Neurilemmoma	hsa-mir-29a	0.0589181
Colon Neoplasms	hsa-mir-1303	0.0589103
Encephalomyelitis, Autoimmune, Experimental	hsa-mir-183	0.058896
Myositis Ossificans	hsa-mir-221	0.0588911
Encephalomyelitis, Autoimmune, Experimental	hsa-mir-127	0.0588891
Myelodysplastic Syndromes	hsa-mir-15a	0.0588615
Lymphoma, Large B-Cell, Diffuse	hsa-mir-15a	0.0588452
Encephalomyelitis, Autoimmune, Experimental	hsa-mir-150	0.058827
Stomach Diseases	hsa-mir-320e	0.0588242
Lymphoma, Extranodal NK-T-Cell	hsa-mir-205	0.0587877
Glioblastoma	hsa-mir-133a	0.0586715
Burns	hsa-let-7e	0.0586503
Hepatitis	hsa-mir-15a	0.0586463
Kidney Neoplasms	hsa-mir-221	0.0586245
Testicular Neoplasms	hsa-mir-22	0.0586234
Lung Diseases, Interstitial	hsa-mir-548b	0.0585483
Infertility, Male	hsa-mir-221	0.0585099
HCV	hsa-mir-106b	0.0585008
Metabolic Diseases	hsa-mir-375	0.0584838
Gastritis, Atrophic	hsa-mir-198	0.0584578
HCV	hsa-mir-34b	0.0584466
Medulloblastoma	hsa-mir-26a	0.0584117
Leprosy	hsa-mir-1302	0.0584075
Encephalomyelitis, Autoimmune, Experimental	hsa-mir-335	0.0584035
Lymphoma, Extranodal NK-T-Cell	hsa-mir-152	0.0583956
Glioblastoma	hsa-mir-942	0.0583512
Colitis, Ulcerative	hsa-mir-141	0.058322
Lupus Vulgaris	hsa-mir-422a	0.0583114
Carcinoma	hsa-mir-194	0.0582952
Acute Lung Injury	hsa-mir-655	0.0582901
Retinal Neovascularization	hsa-mir-18a	0.0582816
Stomach Diseases	hsa-mir-210	0.058279
Trophoblasts	hsa-mir-625	0.0582743
Leprosy	hsa-mir-198	0.058265
Nasopharyngeal Neoplasms	hsa-mir-320e	0.0582285
Pain	hsa-mir-519e	0.0582207
Carcinoma, Small Cell	hsa-mir-1323	0.0581608
Urinary Bladder Neoplasms	hsa-mir-95	0.0581442
Retinal Neovascularization	hsa-mir-9	0.0581423
Glioblastoma	hsa-mir-191	0.0581376
Tuberculosis, Pulmonary	hsa-mir-146b	0.0581072
Kidney Neoplasms	hsa-mir-99b	0.058105
HCV	hsa-mir-2355	0.0580995
HCV	hsa-mir-92a	0.0580031
Burns	hsa-mir-518a	0.058003
Giant Cell Tumors	hsa-mir-373	0.0579455
Lung Diseases, Interstitial	hsa-mir-299	0.0579283
Mastocytosis, Systemic	hsa-mir-30a	0.0579062
Retinal Neovascularization	hsa-mir-326	0.0578764
Lymphoma, Mantle-Cell	hsa-mir-205	0.0578753
Burns	hsa-mir-590	0.0578456
Prolactinoma	hsa-mir-675	0.0577691
Nasopharyngeal Neoplasms	hsa-mir-146b	0.0577677
Carcinoma	hsa-mir-675	0.0577493
Papilary thyroid carcinoma	hsa-mir-133b	0.0576705
Prostate Neoplasms	hsa-mir-147b	0.0576689
Leukemia, Myeloid, Chronic-Phase	hsa-mir-148b	0.0576626
HCV	hsa-mir-103b	0.0576503
Hepatitis B, Chronic	hsa-let-7d	0.057638
Gastritis, Atrophic	hsa-mir-9	0.0576358
Endothelium, Vascular	hsa-mir-483	0.0576232
Leprosy	hsa-mir-106a	0.0575891
Mastocytosis, Systemic	hsa-mir-194	0.0575643
HCV	hsa-mir-520a	0.0575353
Myeloproliferative Disorders	hsa-mir-151	0.0575178
Adenoma	hsa-mir-498	0.0574999
Colitis, Ulcerative	hsa-mir-15a	0.0574941
HIV-1	hsa-mir-345	0.0574828
Mastocytosis, Systemic	hsa-mir-18a	0.0574222
Kidney Neoplasms	hsa-mir-205	0.0573503
Urinary Bladder Neoplasms	hsa-mir-519b	0.05731
Acute Lung Injury	hsa-mir-147b	0.0572844
Lymphoma, Extranodal NK-T-Cell	hsa-mir-15a	0.0572763
HCV	hsa-mir-103a	0.0572637
HIV-1	hsa-mir-215	0.0572446
Glioblastoma	hsa-let-7a	0.0572169
Hepatitis	hsa-mir-194	0.0572114
Carcinoma, Small Cell	hsa-mir-192	0.0572074
Sepsis	hsa-mir-449b	0.0571999
Lupus Vulgaris	hsa-mir-15b	0.0571656
Myeloproliferative Disorders	hsa-mir-148b	0.0571366
Pain	hsa-mir-23a	0.0570786
Pain	hsa-let-7d	0.0570752
Carcinoma, Oral	hsa-mir-138	0.0570636
Hepatitis B, Chronic	hsa-mir-200a	0.0570494
Carcinoma, Oral	hsa-mir-376c	0.0570438
Heart Diseases	hsa-mir-1247	0.0570095
Carcinoma, Small Cell	hsa-mir-410	0.057009
Nasal Polyps	hsa-mir-1247	0.0569834
Trophoblasts	hsa-mir-1827	0.0569783
Carcinoma, Neuroendocrine	hsa-mir-326	0.0569674
Neurilemmoma	hsa-mir-139	0.0569277
Testicular Neoplasms	hsa-mir-30a	0.0568178
Papilary thyroid carcinoma	hsa-mir-152	0.0567947
Liver Failure	hsa-mir-125a	0.0567735
Prolactinoma	hsa-mir-200c	0.0567676
Endothelium, Vascular	hsa-mir-141	0.0567474
Gastritis, Atrophic	hsa-mir-17	0.0567179
Acute Lung Injury	hsa-mir-18a	0.0566773
Asthma	hsa-mir-15b	0.0566365
Adrenocortical Adenoma	hsa-mir-219	0.0565993
Stomach Diseases	hsa-mir-520a	0.0565918
Encephalomyelitis, Autoimmune, Experimental	hsa-mir-324	0.0565904
Lymphoma	hsa-mir-326	0.0565413
Carcinoma, Small Cell	hsa-mir-95	0.0564873
Liver Failure	hsa-mir-15b	0.0564361
HCV	hsa-mir-198	0.0564091
Gastritis, Atrophic	hsa-mir-1915	0.0563859
Acute Lung Injury	hsa-mir-139	0.0563712
Adrenocortical Adenoma	hsa-mir-9	0.0563265
Asthma	hsa-mir-205	0.0562835
Asthma	hsa-mir-126	0.0562692
Acute Lung Injury	hsa-mir-30b	0.0562623
Metabolic Diseases	hsa-mir-133b	0.0561628
Leprosy	hsa-mir-126	0.0561578
Gastritis, Atrophic	hsa-mir-1972	0.0560536
Lymphoma, Mantle-Cell	hsa-mir-148b	0.0560284
Multiple Endocrine Neoplasia Type 1	hsa-mir-151	0.0560208
Nasopharyngeal Neoplasms	hsa-mir-19b	0.056007
Vitiligo	hsa-mir-16	0.0559856
Kidney Neoplasms	hsa-mir-182	0.0559559
Colon Neoplasms	hsa-mir-18b	0.0559537
Acute Lung Injury	hsa-mir-132	0.0559495
Leprosy	hsa-mir-194	0.0559476
HCV	hsa-mir-548b	0.0559177
Leukemia, Myeloid	hsa-mir-452	0.0558941
Carcinoma	hsa-mir-95	0.0558878
Nasopharyngeal Neoplasms	hsa-mir-1	0.0558846
Metabolic Diseases	hsa-mir-99a	0.0558618
Encephalomyelitis, Autoimmune, Experimental	hsa-mir-376c	0.055825
Gastritis, Atrophic	hsa-mir-20b	0.0558246
Carcinoma, Oral	hsa-mir-372	0.0557483
Adenoma	hsa-mir-518a	0.0556888
HCV	hsa-mir-30b	0.05564
Hepatitis	hsa-mir-140	0.0556377
Lung Neoplasms	hsa-mir-141	0.0555651
Leukemia, Myeloid, Chronic-Phase	hsa-mir-205	0.0555416
Giant Cell Tumors	hsa-let-7b	0.0555299
Tuberculosis, Pulmonary	hsa-mir-449a	0.0554876
Acute Lung Injury	hsa-mir-20b	0.0554391
Cervical Intraepithelial Neoplasia	hsa-mir-16	0.0554327
Carcinoma, Small Cell	hsa-let-7f	0.0554094
Leprosy	hsa-mir-765	0.0553811
Lymphoma, Extranodal NK-T-Cell	hsa-mir-148b	0.0553173
HIV-1	hsa-mir-29a	0.0553131
Giant Cell Tumors	hsa-let-7a	0.0552838
Endothelium, Vascular	hsa-mir-10b	0.055217
Hepatitis B, Chronic	hsa-mir-152	0.0551993
Osteosarcoma	hsa-mir-1207	0.055184
Lung Diseases, Interstitial	hsa-mir-433	0.0551826
Meningioma	hsa-mir-345	0.055164
Erythropoiesis	hsa-mir-147b	0.0551639
Precursor B-Cell Lymphoblastic Leukemia-Lymphoma	hsa-mir-1915	0.0551578
Burns	hsa-mir-181c	0.0551259
Leukemia, Acute	hsa-mir-345	0.0551234
Stomach Diseases	hsa-mir-34a	0.0551212
Kidney Neoplasms	hsa-mir-140	0.0551165
Hepatitis	hsa-mir-29c	0.0551035
Lupus Vulgaris	hsa-mir-1915	0.0550699
Urinary Bladder Neoplasms	hsa-mir-218	0.0550506
Stomach Diseases	hsa-mir-409	0.0550257
Endometrial Neoplasms	hsa-mir-146a	0.0549987
Leukemia, Myeloid	hsa-mir-106a	0.0549901
Glioblastoma	hsa-mir-765	0.05499
Burns	hsa-mir-655	0.054806
Gastritis, Atrophic	hsa-mir-299	0.0547932
Breast Neoplasms	hsa-mir-29b	0.0547851
Liver Failure	hsa-mir-21	0.0547079
Osteoporosis	hsa-mir-765	0.0546897
Nasopharyngeal Neoplasms	hsa-mir-25	0.0546792
Erythropoiesis	hsa-mir-181	0.0546787
Gastritis, Atrophic	hsa-mir-1302	0.0546482
Burns	hsa-mir-106b	0.0546204
Neurilemmoma	hsa-mir-126	0.0545983
Myasthenia Gravis	hsa-mir-16	0.0545958
Erythropoiesis	hsa-mir-151a	0.0545941
Adrenocortical Adenoma	hsa-mir-192	0.0545581
Stomach Diseases	hsa-mir-323b	0.0545181
Burns	hsa-mir-202	0.054498
Hepatitis B, Chronic	hsa-mir-222	0.0544682
Adenoma	hsa-let-7c	0.0544647
Meningioma	hsa-mir-519b	0.054461
Testicular Neoplasms	hsa-mir-100	0.0544121
Metabolic Diseases	hsa-mir-222	0.0543756
Colon Neoplasms	hsa-mir-147b	0.0543709
Adenoma	hsa-mir-29a	0.05437
Burns	hsa-mir-183	0.054367
Mastocytosis, Systemic	hsa-mir-191	0.0543399
Asthma	hsa-mir-345	0.0543397
Pain	hsa-mir-222	0.0543163
Glioblastoma	hsa-mir-320e	0.0543119
Nasal Polyps	hsa-mir-30d	0.054308
Carcinoma, Small Cell	hsa-mir-326	0.0542288
Carcinoma, Small Cell	hsa-mir-26a	0.0542085
Asthma	hsa-mir-106a	0.0542048
Lymphoma, Mantle-Cell	hsa-mir-140	0.0541736
Kidney Neoplasms	hsa-mir-498	0.0541517
Liver Failure	hsa-mir-10b	0.0540577
Mastocytosis, Systemic	hsa-mir-223	0.0540557
Lymphoma, Large B-Cell, Diffuse	hsa-mir-16	0.0540332
Glioblastoma	hsa-mir-26a	0.053993
Leukemia, Acute	hsa-mir-221	0.0539882
Lymphoma, Mantle-Cell	hsa-mir-1972	0.0539722
Lymphoma, Extranodal NK-T-Cell	hsa-mir-140	0.0539656
Metabolic Diseases	hsa-mir-20a	0.0539548
Metabolic Diseases	hsa-mir-301a	0.0539301
Myeloproliferative Disorders	hsa-mir-191	0.0539136
Hemangiosarcoma	hsa-mir-146a	0.0539105
Neurilemmoma	hsa-mir-215	0.0539065
Hepatitis	hsa-mir-181c	0.0538829
Lung Diseases, Interstitial	hsa-mir-429	0.0538707
Chlamydia Infections	hsa-mir-146a	0.0538487
Retinal Neovascularization	hsa-mir-106b	0.0538473
Liver Failure	hsa-mir-410	0.0538438
Adrenocortical Adenoma	hsa-let-7e	0.0538371
Multiple Sclerosis	hsa-mir-1247	0.0538322
Scleroderma, Localized	hsa-mir-1247	0.0538161
Medulloblastoma	hsa-mir-219	0.0537943
Pain	hsa-mir-202	0.0537897
Endothelium, Vascular	hsa-let-7c	0.0537717
Retinal Neovascularization	hsa-mir-15a	0.0537614
Neoplasms, Glandular and Epithelial	hsa-mir-1972	0.0537486
Testicular Neoplasms	hsa-mir-410	0.0536985
HCV	hsa-mir-191	0.0536565
Encephalomyelitis, Autoimmune, Experimental	hsa-mir-10a	0.0536449
Colon Neoplasms	hsa-mir-365b	0.053641
Carcinoma, Oral	hsa-mir-144	0.053626
Prostate Neoplasms	hsa-mir-210	0.0535568
Giant Cell Tumors	hsa-mir-210	0.0535458
Erythropoiesis	hsa-mir-2355	0.0535037
Pain	hsa-mir-148a	0.0534903
Breast Neoplasms	hsa-mir-221	0.053469
Colon Neoplasms	hsa-mir-520a	0.0534333
Acute Lung Injury	hsa-mir-146b	0.0534302
Vitiligo	hsa-mir-449b	0.05343
Kidney Failure, Chronic	hsa-mir-200a	0.0533779
Endometrial Neoplasms	hsa-mir-148b	0.0533709
Carcinoma, Oral	hsa-mir-133a	0.0533558
Kidney Neoplasms	hsa-mir-675	0.0533489
Precursor B-Cell Lymphoblastic Leukemia-Lymphoma	hsa-mir-139	0.0533464
Brain Neoplasms	hsa-mir-451b	0.0533214
Urinary Bladder Neoplasms	hsa-mir-302b	0.0533144
Osteoporosis	hsa-mir-31	0.0533128
Adenoma	hsa-mir-146a	0.0532977
Leukemia, lymphoblastic, Chronic	hsa-mir-301b	0.0532457
Lymphoma, Extranodal NK-T-Cell	hsa-mir-449b	0.0532138
Hepatitis B, Chronic	hsa-mir-145	0.0532112
Testicular Neoplasms	hsa-mir-18b	0.0532046
Liver Failure	hsa-mir-219	0.0531954
Neoplasms, Glandular and Epithelial	hsa-let-7d	0.053165
Lung Diseases, Interstitial	hsa-mir-503	0.0531542
Tuberculosis, Pulmonary	hsa-mir-520a	0.0531147
Adrenocortical Adenoma	hsa-mir-22	0.0531138
Glioblastoma	hsa-mir-30b	0.0530964
Stomach Diseases	hsa-mir-149	0.053048
Mastocytosis, Systemic	hsa-mir-2355	0.0530389
Frontotemporal Lobar Degeneration	hsa-mir-146a	0.0530358
Liver Failure	hsa-let-7c	0.0530342
Endothelium, Vascular	hsa-mir-99b	0.0529928
Burns	hsa-mir-194	0.0529793
Testicular Neoplasms	hsa-mir-125a	0.0529731
Myositis Ossificans	hsa-mir-371	0.0528998
Leprosy	hsa-mir-2355	0.0528645
Diabetes Mellitus, Type 1	hsa-mir-146a	0.0528587
Carcinoma, Oral	hsa-mir-302b	0.0528552
Liposarcoma	hsa-mir-103b	0.052854
Endometrial Neoplasms	hsa-mir-182	0.052846
Mastocytosis, Systemic	hsa-mir-106b	0.0527885
Erythropoiesis	hsa-mir-148a	0.0527766
Metabolic Diseases	hsa-let-7b	0.0527752
Colonic Neoplasms	hsa-mir-124	0.052744
Carcinoma, Small Cell	hsa-mir-29a	0.0527224
Acute Lung Injury	hsa-mir-942	0.0526758
Retinal Neovascularization	hsa-mir-30d	0.052639
Encephalomyelitis, Autoimmune, Experimental	hsa-mir-92	0.0526004
Azoospermia	hsa-mir-20a	0.052581
Osteosarcoma	hsa-mir-26a	0.0525672
Neoplasms, Glandular and Epithelial	hsa-mir-143	0.0525385
Colon Neoplasms	hsa-mir-584	0.0525221
Encephalomyelitis, Autoimmune, Experimental	hsa-mir-147b	0.0524711
Nasal Polyps	hsa-mir-215	0.052414
Leukemia, Acute	hsa-mir-133b	0.0524044
HCV	hsa-mir-146b	0.0523799
Myositis Ossificans	hsa-mir-376b	0.0523435
Endothelium, Vascular	hsa-mir-139	0.0523317
HIV-1	hsa-mir-198	0.0523261
Endometrial Neoplasms	hsa-mir-92	0.0523077
Muscular Disorders, Atrophic	hsa-mir-21	0.0522967
Endothelium, Vascular	hsa-mir-15a	0.0522895
Lymphoma, Extranodal NK-T-Cell	hsa-mir-1972	0.0522831
Metabolic Diseases	hsa-mir-942	0.0522571
Encephalomyelitis, Autoimmune, Experimental	hsa-mir-100	0.0522029
Prostate Neoplasms	hsa-mir-376c	0.0522001
Osteoporosis	hsa-mir-99b	0.0521775
Encephalomyelitis, Autoimmune, Experimental	hsa-mir-145	0.052163
Gastritis, Atrophic	hsa-mir-193b	0.0521177
Erythropoiesis	hsa-mir-383	0.0521141
Retinal Neovascularization	hsa-mir-202	0.0520997
Mastocytosis, Systemic	hsa-mir-99a	0.0520995
Nasopharyngeal Neoplasms	hsa-mir-941	0.0520712
Frontotemporal Lobar Degeneration	hsa-let-7e	0.0520432
Burns	hsa-mir-498	0.0520306
Hepatitis B, Chronic	hsa-mir-17	0.0520026
Giant Cell Tumors	hsa-mir-30e	0.0519869
Erythropoiesis	hsa-mir-590	0.0519803
Myeloproliferative Disorders	hsa-mir-146b	0.0519578
Giant Cell Tumors	hsa-mir-483	0.0519558
Glioblastoma	hsa-mir-142	0.0519428
Encephalomyelitis, Autoimmune, Experimental	hsa-mir-449b	0.0518395
Adrenocortical Adenoma	hsa-mir-31	0.051832
Leukemia, Myeloid	hsa-mir-194	0.0518174
Testicular Neoplasms	hsa-mir-147b	0.0517966
Retinal Neovascularization	hsa-mir-20b	0.0517902
Adrenal Cortex Neoplasms	hsa-mir-200b	0.051729
Heart Diseases	hsa-mir-26a	0.0517198
Nasal Polyps	hsa-mir-29c	0.0517059
Stomach Diseases	hsa-mir-185	0.0516902
Metabolic Diseases	hsa-mir-374a	0.0516867
Endometrial Neoplasms	hsa-mir-99a	0.051635
Kidney Neoplasms	hsa-mir-100	0.0516337
Diabetic Retinopathy	hsa-mir-146a	0.0516104
Testicular Neoplasms	hsa-mir-194	0.0516045
Acute Lung Injury	hsa-mir-922	0.0515871
Heart Diseases	hsa-let-7g	0.0515228
Kidney Neoplasms	hsa-mir-10b	0.0515199
Glioblastoma	hsa-mir-1	0.051515
Erythropoiesis	hsa-mir-181a	0.0515055
Papilary thyroid carcinoma	hsa-mir-33a	0.0515019
Heart Diseases	hsa-let-7e	0.0514419
Kidney Neoplasms	hsa-mir-655	0.0514293
Trophoblasts	hsa-mir-96	0.0514217
Gastritis, Atrophic	hsa-mir-449b	0.0513998
Breast Neoplasms	hsa-mir-15a	0.0513893
Nasopharyngeal Neoplasms	hsa-mir-766	0.0513709
Carcinoma, Small Cell	hsa-mir-483	0.0513266
Chlamydia Infections	hsa-mir-20a	0.0513201
Lung Neoplasms	hsa-mir-148b	0.0512245
Autoimmune Diseases	hsa-mir-370	0.0512195
Lymphoma	hsa-mir-1915	0.0511825
Osteosarcoma	hsa-mir-372	0.0511517
HCV	hsa-mir-193b	0.0511436
Glomerulonephritis, IGA	hsa-mir-133b	0.0511211
Myositis Ossificans	hsa-mir-1915	0.0511099
Carcinoma, Neuroendocrine	hsa-mir-324	0.0510952
Atherosclerosis	hsa-mir-675	0.0510541
Giant Cell Tumors	hsa-mir-21	0.0510406
Giant Cell Tumors	hsa-mir-203	0.0510171
Colitis, Ulcerative	hsa-mir-1247	0.0509964
Lung Diseases, Interstitial	hsa-mir-608	0.0509653
Lung Diseases, Interstitial	hsa-mir-147b	0.050945
Asthma	hsa-mir-194	0.050919
Medulloblastoma	hsa-mir-520h	0.0509056
Breast Neoplasms	hsa-mir-345	0.0508881
Precursor B-Cell Lymphoblastic Leukemia-Lymphoma	hsa-mir-2355	0.0508759
Burns	hsa-mir-181	0.0508603
Adrenocortical Adenoma	hsa-mir-10a	0.0507777
Adenoma	hsa-mir-2355	0.0507271
Myositis Ossificans	hsa-mir-141	0.0506944
Adenoma	hsa-mir-143	0.050691
Carcinoma	hsa-mir-1302	0.0506824
Adrenocortical Adenoma	hsa-mir-106a	0.0506623
Carcinoma	hsa-mir-100	0.0506548
Leprosy	hsa-let-7f	0.0506532
Liver Failure	hsa-mir-372	0.0505879
Lung Diseases, Interstitial	hsa-mir-663a	0.0505684
Neurilemmoma	hsa-mir-181c	0.0505675
Carcinoma	hsa-mir-20a	0.0505602
Lymphoma	hsa-mir-10b	0.0505445
Brain Neoplasms	hsa-mir-431	0.0505415
Lung Diseases, Interstitial	hsa-mir-127	0.0505359
Biliary Tract Neoplasms	hsa-let-7a	0.0505073
Multiple Endocrine Neoplasia Type 1	hsa-mir-10b	0.050476
Pain	hsa-mir-372	0.0504505
Encephalomyelitis, Autoimmune, Experimental	hsa-mir-93	0.0504499
Precursor B-Cell Lymphoblastic Leukemia-Lymphoma	hsa-mir-143	0.0504342
Glioblastoma	hsa-mir-99a	0.0504245
Nasopharyngeal Neoplasms	hsa-mir-548b	0.0504126
Glioblastoma	hsa-mir-498	0.0503734
Acute Lung Injury	hsa-mir-29a	0.0503594
Leukemia, Myeloid, Chronic-Phase	hsa-mir-140	0.0503574
Mastocytosis, Systemic	hsa-mir-29a	0.0503484
Adenoviridae Infections	hsa-mir-200b	0.0503381
Lymphoma, Non-Hodgkin	hsa-mir-150	0.0503238
Encephalomyelitis, Autoimmune, Experimental	hsa-mir-663a	0.050307
Glioblastoma	hsa-mir-192	0.0502856
HIV-1	hsa-mir-1247	0.050259
Multiple Myeloma	hsa-mir-1972	0.0502416
Pain	hsa-mir-338	0.0502264
Gastritis, Atrophic	hsa-mir-2355	0.0502245
Giant Cell Tumors	hsa-let-7f	0.050207
Urinary Bladder Neoplasms	hsa-mir-183	0.0501887
Prostate Neoplasms	hsa-mir-365b	0.0501864
Gastritis, Atrophic	hsa-mir-590	0.0501389
Colon Neoplasms	hsa-mir-149	0.0501077
Multiple Sclerosis	hsa-mir-152	0.0501059
HCV	hsa-mir-29a	0.0501024
Lung Neoplasms	hsa-mir-10a	0.050057
Acute Lung Injury	hsa-mir-219	0.0500434
HCV	hsa-mir-519b	0.0500422
Adenoma	hsa-mir-1915	0.0500327
Stomach Diseases	hsa-mir-216a	0.0500284
Encephalomyelitis, Autoimmune, Experimental	hsa-mir-18b	0.0499937
Adenoviridae Infections	hsa-mir-301b	0.0499842
Gastritis, Atrophic	hsa-mir-625	0.0499816
Hepatitis B, Chronic	hsa-mir-148b	0.0499553
Breast Neoplasms	hsa-mir-99b	0.0499523
Erythropoiesis	hsa-mir-151	0.049941
[truncated: 182,155 more rows]
